# Supplementary material for: Increased DNA typing success for feces and feathers of capercaillie (Tetrao urogallus) and black grouse (Tetrao tetrix)
Source: Ecol Evol. 2018 Mar 23;8(8):3941–51. doi: 10.1002/ece3.3951 (PMC5916295; doi:10.1002/ece3.3951)
Supplement: Supplementary file 1 [file ECE3-8-3941-s001.xlsx]

## Sheet: Table S1
Multiplex	Locus	Capercaillie					Black grouse
		male		female			male		female-1		female-2
MP-1	sTuT2	144	144	144	152		119	119	119	123	119	119
	mTuT1	182	190	182	182		190	190	190	190	190	190
	BG18	197	201	197	201		161	165	165	165	165	165
	sTuT3	100	108	96	96		104	116	108	108	104	116
MP-2	BG15	148	152	144	148		192	196	184	196	192	204
	sTuD6	168	172	164	168		150	150	152	154	150	150
MP-3	sTuD1	154	162	154	162		158	160	158	158	158	158
	sTuT4	134	134	134	134		106	130	106	138	106	138
