# Supplementary material for: Increased DNA typing success for feces and feathers of capercaillie (Tetrao urogallus) and black grouse (Tetrao tetrix)
Source: Ecol Evol. 2018 Mar 23;8(8):3941–51. doi: 10.1002/ece3.3951 (PMC5916295; doi:10.1002/ece3.3951)
Supplement: Supplementary file 2 [file ECE3-8-3941-s002.xlsx]

## Sheet: Table S2
sTuT2		mTuT1		BG18		sTuT3		BG15		sTuD6		sTuD1		sTuT4
Allele	Frequency	Allele	Frequency	Allele	Frequency	Allele	Frequency	Allele	Frequency	Allele	Frequency	Allele	Frequency	Allele	Frequency
140	0.008	182	0.169	197	0.056	88	0.008	136	0.016	144	0.210	150	0.008	126	0.095
144	0.595	186	0.237	201	0.452	96	0.079	140	0.056	158	0.016	154	0.250	130	0.016
148	0.087	190	0.398	205	0.282	100	0.484	144	0.242	162	0.008	156	0.073	134	0.532
152	0.048	194	0.186	209	0.185	104	0.405	148	0.419	164	0.081	158	0.081	138	0.230
156	0.048	198	0.008	213	0.016	108	0.024	152	0.250	166	0.032	160	0.097	142	0.127
160	0.143			217	0.008			156	0.016	168	0.065	162	0.411
164	0.048									170	0.040	164	0.081
168	0.024									172	0.226
										174	0.032
										178	0.185
										180	0.016
										184	0.008
										186	0.081
