# Supplementary material for: Increased DNA typing success for feces and feathers of capercaillie (Tetrao urogallus) and black grouse (Tetrao tetrix)
Source: Ecol Evol. 2018 Mar 23;8(8):3941–51. doi: 10.1002/ece3.3951 (PMC5916295; doi:10.1002/ece3.3951)
Supplement: Supplementary file 3 [file ECE3-8-3941-s003.xlsx]

## Sheet: Table S3
sTuT2		mTuT1		BG18		sTuT3		BG15		sTuD6		sTuD1		sTuT4
Allele	Frequency	Allele	Frequency	Allele	Frequency	Allele	Frequency	Allele	Frequency	Allele	Frequency	Allele	Frequency	Allele	Frequency
119	0.857798	166	0.0144231	149	0.00961538	100	0.00480769	172	0.0380952	146	0.0231481	154	0.0909091	118	0.0194175
123	0.0275229	170	0.0384615	153	0.00480769	104	0.0528846	176	0.0761905	148	0.375	156	0.0363636	122	0.131068
131	0.114679	174	0.115385	157	0.0480769	108	0.423077	180	0.0047619	150	0.0231481	158	0.659091	126	0.165049
		178	0.0721154	161	0.225962	112	0.240385	188	0.0904762	152	0.342593	160	0.181818	130	0.281553
		182	0.322115	165	0.317308	116	0.158654	192	0.161905	154	0.0972222	162	0.00454545	134	0.174757
		186	0.240385	169	0.201923	120	0.0769231	196	0.380952	156	0.0231481	164	0.0272727	138	0.121359
		190	0.115385	173	0.177885	124	0.0432692	200	0.17619	158	0.00925926			142	0.092233
		194	0.0528846	177	0.0144231			204	0.0571429	160	0.106481			144	0.00970874
		198	0.0288462					208	0.0142857					146	0.00485437
