# Supplementary material for: Increased DNA typing success for feces and feathers of capercaillie (Tetrao urogallus) and black grouse (Tetrao tetrix)
Source: Ecol Evol. 2018 Mar 23;8(8):3941–51. doi: 10.1002/ece3.3951 (PMC5916295; doi:10.1002/ece3.3951)
Supplement: Supplementary file 4 [file ECE3-8-3941-s004.xlsx]

## Sheet: Table S4
sampleID	sTuT2	sTuT2	mTuT1	mTuT1	BG18	BG18	sTuT3	sTuT3	BG15	BG15	sTuD6	sTuD6	sTuD1	sTuD1	sTuT4	sTuT4
AM003	148	148	186	190	201	205	100	104	148	148	172	178	158	158	138	142
EP009A	148	148	186	190	201	205	100	104	148	148	172	178	158	158	138	142
EP065	148	148	186	190	201	205	100	104	148	148	172	178	158	158	138	142
AM009	144	156	182	186	201	209	100	104	144	144	164	172	162	164	134	134
AM035	144	156	182	186	201	209	100	104	144	144	164	172	162	164	134	134
AM036	144	156	182	186	201	209	100	104	144	144	164	172	162	164	134	134
AM100A	144	156	182	186	201	209	100	104	144	144	164	172	162	164	134	134
AM102	144	156	182	186	201	209	100	104	144	144	164	172	162	164	134	134
AM103	144	156	182	186	201	209	100	104	144	144	164	172	162	164	134	134
AM108	144	156	182	186	201	209	100	104	144	144	164	172	162	164	134	134
AM115	144	156	182	186	201	209	100	104	144	144	164	172	162	164	134	134
AM120A	144	156	182	186	201	209	100	104	144	144	164	172	162	164	134	134
AM010	144	144	194	194	201	209	100	104	144	144	172	178	160	160	134	134
AM012	144	144	194	194	201	209	100	104	144	144	172	178	160	162	134	134
AM013	144	144	194	194	201	209	100	104	144	144	172	178	160	162	134	134
AM021A	144	148	190	194	201	205	104	104	140	144	144	172	154	156	134	134
AM024A	144	148	190	194	201	205	104	104	140	144	144	172	154	156	134	134
AM118	144	148	190	194	201	205	104	104	140	144	144	172	154	156	134	134
AM119	144	148	190	194	201	205	104	104	140	144	144	172	154	156	134	134
AM121A	144	148	190	194	201	205	104	104	140	144	144	172	154	156	134	134
AM125A	144	148	190	194	201	205	104	104	140	144	144	172	154	156	134	134
JH001	144	148	190	194	201	205	104	104	140	144	144	172	154	156	134	134
AM049A	144	160	182	182	201	201	104	104	148	148	144	174	162	162	134	134
AM060	144	160	182	190	201	201	104	104	148	148	144	174	162	162	134	134
AM066	144	160	182	190	201	201	104	104	148	148	144	174	162	162	134	134
AM080	144	160	182	190	201	201	104	104	148	148	144	174	162	162	134	134
AM151A	144	160	182	190	201	201	104	104	148	148	144	174	162	162	134	134
AM155	144	160	182	190	201	201	104	104	148	148	144	174	162	162	134	134
JH007A	144	160	182	190	201	201	104	104	148	148	144	174	162	162	134	134
JH009A	144	160	182	190	201	201	104	104	148	148	144	174	162	162	134	134
AM049B	144	144	186	186	205	205	100	108	148	152	178	186	154	156	134	138
AM059B	144	144	186	186	205	205	100	108	148	152	178	186	154	156	134	138
AM137	144	144	186	186	205	205	100	108	148	152	178	186	154	156	134	138
MO050	144	144	186	186	205	205	100	108	148	152	178	186	154	156	134	138
MO051	144	144	186	186	205	205	100	108	148	152	178	186	154	156	134	138
PM032C	144	144	186	186	205	205	100	108	148	152	178	186	154	156	134	138
SV019B	144	144	186	186	205	205	100	108	148	152	178	186	154	156	134	138
AM052	152	164	194	194	205	213	104	104	148	148	164	172	154	162	134	142
AM085B	152	164	194	194	205	213	104	104	148	148	164	172	154	162	134	142
JH012A	152	164	194	194	205	213	104	104	148	148	164	172	154	162	134	142
MO007	152	164	194	194	205	213	104	104	148	148	164	172	154	162	134	142
AM059A	144	144	190	194	205	205	100	104	148	152	172	178	154	154	134	134
FL167	144	144	190	194	205	205	100	104	148	152	172	178	154	154	134	134
SV036A	144	144	190	194	-99	-99	100	100	148	148	172	178	154	154	134	134
FL150	144	144	-99	-99	-99	-99	100	100	148	148	178	178	-99	-99	134	134
AM065A	144	144	190	194	201	201	96	100	144	152	168	178	162	162	134	138
AM079	144	144	190	194	201	201	96	100	144	152	168	178	162	162	134	138
EP036	144	144	190	194	201	201	96	100	144	152	168	178	162	162	134	138
EP048	144	144	190	194	201	201	96	100	144	152	168	178	162	162	134	138
FL078	144	144	190	194	201	201	96	100	144	152	168	178	162	162	134	138
AM067	152	160	190	190	201	205	88	100	152	152	144	166	154	162	142	142
AM158A	152	160	190	190	201	205	88	100	152	152	144	166	154	162	142	142
PM032A	152	160	190	190	201	205	88	100	152	152	144	166	154	162	142	142
PM032B	152	160	190	190	201	205	88	100	152	152	144	166	154	162	142	142
AM092A	144	156	182	182	201	201	100	104	144	148	164	174	162	162	134	134
AM146	144	156	182	182	201	201	100	104	144	148	164	174	162	162	134	134
EP071	144	156	182	182	201	201	100	104	144	148	164	174	162	162	134	134
JH006A	144	156	182	182	201	201	100	104	144	148	164	174	162	162	134	134
AM105	144	156	186	190	201	209	100	104	144	152	144	172	160	160	138	138
AM109	144	156	186	190	201	209	100	104	144	152	144	172	160	160	138	138
AM159	144	156	186	190	201	209	100	104	144	152	144	172	160	160	138	138
AM114A	144	144	190	190	205	205	100	104	148	152	144	178	154	162	134	134
AM116	144	144	190	190	205	205	100	104	148	152	144	178	154	162	134	134
EP011	144	144	182	190	201	205	100	100	148	152	164	178	150	162	134	138
EP012	144	144	182	190	201	205	100	100	148	152	164	178	150	162	138	138
EP014	144	144	182	190	201	205	100	100	148	152	164	178	162	162	134	138
EP020	144	144	182	190	201	205	100	100	148	152	164	178	162	162	134	138
EP033	144	144	182	190	201	205	100	100	148	152	164	178	162	162	134	138
EP060A	144	144	182	190	201	205	100	100	148	152	164	178	162	162	134	138
EP063A	144	144	182	190	201	205	100	100	148	152	164	178	162	162	134	138
EP063B	144	144	182	190	201	205	100	100	148	152	164	178	162	162	134	138
EP067	144	144	182	190	201	205	100	100	148	152	164	178	162	162	134	138
EP080	144	144	182	190	201	205	100	100	148	152	164	178	162	162	134	138
PM005	144	144	182	190	201	205	100	100	148	152	164	178	162	162	134	138
PM008	144	144	182	190	201	205	100	100	148	152	164	178	162	162	134	138
EP021C	144	144	182	190	201	201	100	100	148	152	164	178	160	162	134	138
EP025B	144	160	186	186	201	205	104	108	148	152	172	172	162	162	142	142
EP027	144	160	186	186	201	205	104	108	148	152	172	172	162	162	142	142
EP028	144	160	186	186	201	205	104	108	148	152	172	172	162	162	142	142
EP030	144	160	186	186	201	205	104	108	148	152	172	172	162	162	142	142
EP031	144	160	186	186	201	205	104	108	148	152	172	172	162	162	142	142
EP034	144	160	186	186	201	205	104	108	148	152	172	172	162	162	142	142
EP039	144	160	186	186	201	205	104	108	148	152	172	172	162	162	142	142
EP051	144	160	186	186	205	205	104	108	148	152	172	172	162	162	142	142
EP052	144	160	186	186	205	205	104	108	148	152	172	172	162	162	142	142
EP053	144	160	-99	-99	201	205	104	108	148	152	172	172	162	162	142	142
EP035A	144	148	194	194	201	205	100	104	136	152	166	172	154	154	134	138
PM011	144	148	194	194	201	205	100	104	136	152	-99	-99	154	154	134	138
EP062	144	164	194	194	205	209	100	100	148	152	164	186	158	162	134	138
EP075	144	164	194	194	205	209	100	100	148	152	164	186	158	162	134	138
EP078	144	164	194	194	205	209	100	100	148	152	164	186	158	162	134	138
FL002	144	160	182	186	201	209	100	104	148	148	144	144	158	162	134	134
JH011	144	160	182	186	201	209	100	104	148	148	144	144	158	162	134	134
MO081	144	160	182	186	201	209	100	104	148	148	144	144	158	162	134	134
FL004	144	160	186	190	201	209	100	104	148	148	144	178	158	162	134	134
FL179	144	160	186	190	201	209	100	104	148	148	144	178	158	162	134	134
SV043	144	160	190	190	201	209	100	104	148	148	144	178	158	162	134	134
FL006	144	160	190	190	205	205	100	104	148	148	144	178	154	156	134	138
FL011	144	160	190	190	205	205	100	104	148	148	144	178	154	156	134	138
FL015	144	160	190	190	205	205	100	104	148	148	144	178	154	156	134	138
FL016A	144	160	190	190	205	205	100	104	148	148	144	178	154	156	134	138
FL016B	144	160	190	190	205	205	100	104	148	148	144	178	154	156	134	138
PM029A	144	160	190	190	205	205	100	104	148	148	144	178	154	156	134	138
PM035	144	160	190	190	205	205	100	104	148	148	144	178	154	156	134	138
FL027A	144	160	190	190	205	205	100	104	148	148	144	178	154	156	134	134
FL027B	144	160	190	190	205	205	100	100	148	148	144	178	154	156	134	138
FL007	144	144	190	190	205	205	100	104	144	148	168	186	154	162	134	138
NL012A	144	144	190	190	205	205	100	104	144	148	168	186	154	162	134	138
NL012B	144	144	190	190	205	205	100	104	144	148	168	186	154	162	134	138
SV022B	144	144	190	190	205	205	100	104	144	148	168	186	154	162	134	138
FL026A	144	144	186	190	205	209	100	104	144	148	184	186	-99	-99	134	138
FL026D	144	144	190	190	205	209	100	104	144	148	184	186	162	162	134	138
SV046B	144	144	190	190	205	209	104	104	144	148	-99	-99	162	162	134	138
SV047B	144	144	190	190	205	209	100	104	144	148	184	186	162	162	134	138
MO003	144	152	190	190	201	209	100	104	144	148	168	174	154	162	134	134
MO004	144	152	190	190	201	209	100	104	144	148	168	174	154	162	134	134
MO005	144	152	190	190	201	209	100	104	144	148	168	174	154	162	134	134
PM031	144	152	190	190	201	209	100	104	144	148	168	174	154	162	134	134
MO054	144	144	190	190	208	209	100	104	148	148	168	174	154	162	134	134
MO014	144	148	186	190	197	209	100	100	136	148	144	178	154	164	130	138
MO016	144	148	186	190	197	209	100	100	136	148	144	178	154	164	130	138
MO019	144	148	186	190	197	209	100	100	-99	-99	-99	-99	154	164	130	138
RL020C	144	148	186	190	197	209	100	100	136	148	144	178	154	164	130	138
MO017	144	164	190	190	201	201	96	100	148	148	170	172	154	162	134	134
MO055	144	164	190	190	201	201	96	100	148	148	170	172	154	162	126	134
MO021	144	168	182	182	205	209	104	104	152	152	144	164	154	154	126	142
MO022	144	168	182	182	205	209	104	104	152	152	144	164	154	154	126	142
MO029	144	148	186	190	201	201	100	100	148	152	178	186	160	162	126	134
MO033	144	148	186	190	201	201	100	100	148	152	178	186	160	162	126	134
MO034	144	148	186	190	201	201	100	100	148	152	178	186	160	162	126	134
MO046	144	148	186	190	201	201	100	100	148	152	178	186	160	162	126	134
MO074A	144	148	186	190	201	201	100	100	148	152	178	186	160	162	126	134
MO080	144	148	186	190	201	201	100	100	148	152	178	186	160	162	126	134
MO083	144	148	186	190	201	201	100	100	148	152	178	186	160	162	126	134
MO087	144	148	186	190	201	201	100	100	148	152	178	186	160	162	126	134
MO038	144	148	186	186	201	201	100	100	148	152	178	186	160	162	126	134
MO039	144	148	186	190	201	201	100	100	148	152	178	186	160	162	-99	-99
MO076	144	148	186	190	201	201	100	100	148	152	178	186	162	162	126	134
MO077	144	148	186	190	201	201	100	100	148	152	186	186	162	162	126	134
FL177	144	148	190	190	201	201	100	100	148	152	178	178	-99	-99	126	134
MO030	144	152	182	182	205	205	100	104	144	148	170	172	160	162	126	134
MO035	144	152	182	182	205	205	100	100	144	148	170	172	160	162	126	134
MO037	156	160	194	194	201	201	100	104	148	152	166	186	160	162	134	142
MO053	156	160	194	194	201	201	100	104	148	152	166	186	160	162	134	142
MO041	144	144	190	190	-99	-99	100	104	144	144	172	178	156	160	134	134
MO052	144	144	190	190	205	205	100	104	144	144	172	178	156	160	134	134
MO036	144	144	186	190	201	205	100	104	144	148	172	178	156	160	134	134
MO078	144	144	186	194	201	205	104	104	140	144	144	170	154	164	134	138
MO079	144	144	186	194	201	205	104	104	140	144	144	170	154	164	134	138
MO085	144	144	186	186	201	205	100	104	148	152	144	172	162	162	138	142
PM034	144	144	186	186	201	205	100	104	148	152	144	172	162	162	138	142
PM033A	144	144	186	186	201	201	100	104	148	152	144	172	162	162	138	142
PM033B	144	144	186	186	201	201	100	104	148	152	144	172	162	162	138	142
MO149	144	144	186	186	201	205	100	100	140	148	144	178	164	164	134	138
RL027B	144	144	186	186	201	205	100	104	140	148	144	178	160	164	134	138
RL027C	144	144	186	186	201	205	100	104	140	148	144	178	160	164	134	138
RL036	144	144	186	186	201	205	100	104	140	148	144	178	160	164	134	138
RL080A	144	144	186	186	201	205	100	104	140	148	144	178	-99	-99	134	138
RL080B	144	144	186	186	201	205	100	104	140	148	144	178	160	164	134	138
RL080C	144	144	186	186	201	205	100	104	140	148	144	178	160	164	134	138
MO150	144	144	182	182	197	201	104	104	144	148	178	180	154	162	134	138
RL035	144	144	182	182	197	201	104	104	144	148	178	180	154	162	134	138
NL001	144	160	186	190	201	205	96	104	140	148	144	170	154	164	134	134
NL002A	144	160	186	190	201	205	96	104	140	148	144	170	154	164	134	134
NL002B	144	160	186	190	201	205	96	104	140	148	144	170	154	164	134	134
RL008A	144	160	186	190	201	205	96	104	140	148	144	170	154	164	134	134
RL011A	144	160	186	190	201	205	96	104	140	148	144	170	154	164	134	134
RL041	144	160	186	190	201	205	96	104	140	148	144	170	154	164	134	134
RL046A	144	160	186	190	201	205	96	104	140	148	144	170	154	164	134	134
RL048A	144	160	186	190	201	205	96	104	140	148	144	170	154	164	134	134
PM027	144	160	194	198	201	201	104	104	144	152	170	172	154	156	134	138
PM028	144	160	194	194	201	201	104	104	144	152	170	172	154	156	134	138
RL020B	144	144	190	190	201	209	100	100	152	152	166	178	160	162	134	134
RL021A	144	144	190	190	201	209	100	100	152	152	166	178	160	162	134	134
RL057	144	144	190	190	201	209	100	100	152	152	166	178	160	162	134	134
RL027A	144	152	194	194	201	217	96	100	148	148	168	172	154	154	138	142
RL034A	144	152	194	194	201	217	96	100	148	148	168	172	154	154	138	142
RL034B	144	144	194	194	201	201	96	100	148	148	168	168	154	154	138	142
RL028A	144	144	186	186	201	209	100	104	148	148	144	178	154	154	126	134
Rl028B	144	144	186	186	201	209	100	104	148	148	144	144	154	162	126	134
RL029	144	160	190	190	201	209	100	104	144	148	144	172	154	154	134	138
RL030	144	160	190	190	201	209	100	104	144	148	144	172	154	154	134	138
AM007	144	144	190	190	205	209	100	108	144	148	168	186	160	164	134	138
AM048	144	144	186	194	201	201	96	100	148	152	168	186	158	162	126	142
AM065B	144	144	186	186	201	205	100	104	148	152	144	144	154	162	134	142
AM138A	160	168	190	190	197	201	100	104	144	152	174	178	162	162	134	134
AM160	144	144	190	190	197	209	100	104	144	148	144	172	162	162	126	138
EP057	144	160	190	190	205	209	100	104	148	152	144	186	156	158	138	142
EP072	144	156	182	182	201	201	100	104	144	148	164	172	154	162	134	138
FL154	144	144	-99	-99	201	201	100	100	148	148	144	178	162	162	134	134
FL160A	160	164	182	190	209	209	100	104	148	152	144	144	158	162	134	134
FL172	148	160	182	182	197	201	100	104	148	152	172	178	158	164	138	138
FL176	144	148	190	190	197	205	96	104	144	152	172	180	154	156	126	138
FS001	144	156	182	186	201	209	100	104	144	144	164	172	160	162	134	138
MO070	148	160	186	194	201	209	100	104	144	152	144	178	162	162	126	142
MO084	144	144	182	182	201	213	100	100	152	152	172	178	162	162	134	134
MO086	144	160	-99	-99	201	201	96	96	144	148	168	172	158	162	138	142
MO155	144	148	-99	-99	201	209	100	100	-99	-99	-99	-99	154	162	126	134
MO191	164	168	190	190	197	205	96	100	144	152	172	178	162	164	134	142
RL003A	144	160	186	190	201	205	100	104	140	144	144	172	154	164	134	134
RL020A	144	148	190	190	201	209	100	104	140	148	168	186	156	162	134	138
RL020D	144	164	186	190	201	205	100	100	140	148	172	172	154	164	126	134
RL031	144	160	190	190	201	205	100	100	144	152	164	178	156	160	134	134
RL103	140	152	-99	-99	-99	-99	96	100	156	156	158	158	-99	-99	126	130
RL114	144	144	194	194	201	209	104	104	144	148	162	164	162	162	134	134
