# Supplementary material for: Increased DNA typing success for feces and feathers of capercaillie (Tetrao urogallus) and black grouse (Tetrao tetrix)
Source: Ecol Evol. 2018 Mar 23;8(8):3941–51. doi: 10.1002/ece3.3951 (PMC5916295; doi:10.1002/ece3.3951)
Supplement: Supplementary file 5 [file ECE3-8-3941-s005.xlsx]

## Sheet: Table S5
sampleID	sTuT2	sTuT2	mTuT1	mTuT1	BG18	BG18	sTuT3	sTuT3	BG15	BG15	sTuD6	sTuD6	sTuD1	sTuD1	sTuT4	sTuT4
AM193A	119	119	178	186	161	165	116	120	196	200	148	152	158	160	126	130
AM195	119	119	186	186	161	165	116	120	200	200	148	148	158	160	126	130
AM208	119	119	178	186	161	165	116	120	196	200	148	152	158	160	126	130
AM297A	119	119	178	186	161	165	116	120	196	200	148	152	158	160	126	130
AM298	-99	-99	178	186	-99	-99	116	120	196	200	148	152	158	160	126	130
AM305	119	119	178	186	161	165	116	120	196	200	148	152	158	160	126	130
AM310	119	119	178	186	161	165	116	120	196	200	148	152	158	160	126	130
AM313A	119	119	178	186	161	165	116	120	196	200	148	152	158	160	126	130
AM324	119	119	178	186	161	165	116	120	196	200	148	148	158	160	126	130
FL269	119	119	186	186	161	165	108	120	196	200	152	156	158	160	126	130
RL086B	119	119	186	186	161	165	108	120	196	200	152	156	158	160	126	130
FL053A	119	123	190	190	165	165	112	116	188	192	152	158	158	158	130	130
FL053C	119	123	190	190	165	165	112	116	188	192	152	158	158	158	130	130
SV110C	119	123	-99	-99	165	165	112	116	188	188	-99	-99	158	158	130	130
AM247A	119	119	182	182	165	169	108	108	196	196	152	160	160	160	134	138
AM360	119	119	182	182	165	169	108	108	196	196	152	160	160	160	134	138
MO201	119	119	182	182	165	169	108	108	196	196	160	160	160	160	134	138
MO202	119	119	182	182	165	169	108	108	196	196	152	160	160	160	134	138
AM331	119	119	182	182	165	169	108	120	196	200	152	160	158	160	138	138
FL054B	119	119	182	182	165	169	108	120	196	200	152	160	158	160	138	138
SV072C	119	119	182	182	165	169	108	120	196	200	152	160	158	160	138	138
SV136C	119	119	182	182	165	169	108	120	196	200	152	160	158	160	138	138
FL054A	119	119	182	182	161	169	108	112	192	208	148	152	158	158	122	142
SV074	119	119	182	182	161	169	108	112	192	208	148	152	158	158	122	142
SV113	119	119	182	182	161	169	108	112	-99	-99	-99	-99	158	158	122	122
FL065	119	131	182	182	161	165	104	108	188	196	148	152	158	158	134	138
FL180	119	131	182	182	161	165	104	108	188	196	148	152	158	158	134	138
FL096	119	119	186	190	173	173	112	124	188	200	152	160	158	158	130	142
FL097	119	119	186	190	173	173	112	124	188	200	152	160	158	158	130	142
FL098	119	119	186	190	173	173	112	124	188	200	152	160	158	158	130	142
FL099	119	119	186	190	173	173	112	124	188	200	152	160	158	158	130	142
FL100	119	119	186	190	173	173	112	124	188	200	152	160	158	158	130	142
FL101	119	119	186	190	173	173	112	124	188	200	152	160	158	158	130	142
FL102	119	119	186	190	173	173	112	124	188	200	152	160	158	158	130	142
FL103	119	119	186	190	173	173	112	124	188	200	152	160	158	158	130	142
FL106	119	119	186	190	173	173	112	124	188	200	152	160	158	158	130	142
FL121B	119	119	186	190	173	173	-99	-99	188	200	152	160	158	158	130	130
RL125A	119	119	186	190	173	173	112	124	188	200	152	160	158	158	130	142
RL126A	119	119	186	190	173	173	112	124	-99	-99	-99	-99	158	158	130	142
FL246A	119	119	170	174	161	161	108	116	196	196	148	148	158	158	126	130
FL264	119	119	170	174	161	161	108	116	196	196	148	148	158	158	126	130
MO117	119	123	182	186	165	169	108	112	176	196	148	160	158	158	130	130
MO118	119	123	182	186	165	169	108	112	176	196	148	160	158	158	130	130
MO228	119	123	182	186	165	169	108	112	176	196	148	160	158	158	130	130
MO235	119	123	186	186	165	169	108	112	176	176	148	160	158	158	130	130
MO123	119	119	182	182	165	169	108	112	196	196	156	160	158	158	122	134
MO206A	119	119	182	182	165	169	108	112	196	196	156	160	158	158	122	134
MO207	119	119	182	182	165	169	108	112	196	196	156	160	158	158	122	134
NL007A	119	119	178	186	169	173	108	108	192	200	146	160	158	160	138	142
NL007B	119	119	178	186	169	173	108	108	192	200	146	160	158	160	138	142
NL008	119	119	178	186	169	173	108	108	192	200	146	160	158	160	138	142
PM016	119	119	182	182	165	169	112	112	176	196	152	152	158	158	134	134
PM021A	119	119	182	186	165	169	112	112	176	196	152	152	158	158	134	134
PM021B	119	119	182	186	165	169	112	112	176	196	152	152	158	158	134	134
PM046	119	123	174	182	165	169	112	112	196	196	152	160	158	158	122	138
PM047A	119	123	174	182	165	169	112	112	196	196	152	160	158	158	122	138
PM050B	119	123	174	182	165	169	112	112	196	196	152	160	158	158	122	138
PM052A	119	123	174	182	165	169	112	112	196	196	152	160	158	158	122	138
PM109B	119	123	174	182	165	169	112	112	196	196	152	152	158	158	122	138
PM110B	119	123	174	182	165	169	112	112	196	196	152	160	158	158	122	138
PM111	119	123	174	182	165	169	112	112	196	196	152	160	158	158	122	138
PM113B	119	123	174	182	165	169	112	112	196	196	152	160	158	158	122	138
PM116A	119	123	174	182	165	169	112	112	196	200	152	160	158	158	122	138
PM049A	119	119	182	182	161	169	104	116	192	196	148	154	160	160	122	122
PM055B	119	119	182	182	161	169	104	116	192	196	148	154	160	160	122	122
PM057A	119	119	182	182	161	169	104	116	192	196	148	154	160	160	122	122
PM058C	119	119	182	182	161	169	104	116	192	192	148	154	160	160	122	122
PM116B	119	119	182	182	161	169	104	116	192	196	148	154	160	160	122	122
PM044	119	119	182	182	149	173	112	112	192	200	148	152	158	158	126	138
PM051A	119	119	182	198	149	173	112	112	192	200	148	152	154	158	126	138
PM102A	119	119	182	198	149	173	112	112	192	200	148	152	154	158	126	138
PM114A	119	119	182	198	149	173	112	112	192	200	148	152	154	158	126	138
PM066	119	119	182	182	165	173	108	112	192	200	148	152	154	158	130	138
PM110A	119	119	182	182	165	173	108	112	192	200	148	152	154	158	130	138
PM088B	119	131	182	186	161	169	104	112	192	196	148	152	158	158	134	134
PM115B	-99	-99	182	186	161	169	104	112	192	196	152	152	158	158	134	134
PM117B	119	131	182	186	161	169	104	112	192	196	148	152	158	158	134	134
PM118B	119	131	182	186	161	169	104	112	192	196	148	152	158	158	134	134
PM119B	119	131	182	186	161	169	104	112	192	196	148	152	158	158	134	134
PM106	119	119	182	186	161	173	108	116	176	196	148	154	160	160	122	130
PM120A	119	119	182	186	161	173	108	116	176	196	148	154	160	160	122	130
RL124A	119	119	170	178	161	173	108	120	192	196	148	152	158	158	130	130
RL124B	119	119	170	178	161	173	108	120	192	196	148	152	158	158	130	130
AM302A	119	119	-99	-99	161	177	104	108	196	200	-99	-99	158	160	130	138
AM306	119	119	182	182	161	177	104	108	196	200	148	150	158	160	130	138
AM307	119	119	182	182	161	177	104	108	196	200	148	150	160	160	130	138
FL201	119	123	186	186	161	161	112	112	196	208	148	148	158	158	126	130
RL119	119	123	186	186	161	161	112	112	196	208	148	148	158	158	126	126
PM095	119	131	174	190	161	165	108	112	196	196	152	152	154	158	134	134
PM107	119	119	174	190	161	165	108	112	196	196	152	152	154	158	134	134
FL049A	119	119	182	182	157	165	108	120	196	200	148	152	154	160	126	138
FL050A	119	119	182	182	157	165	108	120	196	200	148	152	-99	-99	126	138
FL082A	119	119	182	182	157	165	108	120	200	200	148	148	154	160	138	138
MO134	119	131	178	182	165	165	120	124	196	196	152	154	158	158	122	142
MO208A	119	131	178	182	-99	-99	120	124	196	196	152	154	158	158	122	142
FL077A	119	119	174	174	157	165	104	108	192	192	152	154	156	160	126	142
FL191A	119	119	174	174	157	165	104	108	192	196	152	154	156	160	126	126
AM029	119	119	-99	-99	161	165	112	112	200	200	148	148	158	158	122	122
AM129	119	119	182	182	161	165	112	112	200	200	148	148	158	158	118	122
AM317	119	119	178	190	169	173	108	108	192	204	148	148	158	158	130	134
FL246B	119	119	178	178	169	169	108	108	204	204	148	148	158	158	130	134
FL247	119	119	-99	-99	169	173	108	108	204	204	148	148	158	158	130	134
FL043	119	119	-99	-99	165	165	108	112	172	172	154	154	160	160	126	126
FL054D	119	119	-99	-99	165	165	108	112	172	172	154	154	158	160	126	126
AM370	119	119	178	178	165	165	116	124	188	200	152	152	158	158	126	138
AM372B	119	119	178	178	165	165	116	124	188	200	152	152	-99	-99	-99	-99
FL125A	119	119	198	198	161	161	108	108	196	196	152	160	-99	-99	-99	-99
SV171B	119	119	198	198	161	161	108	108	196	196	152	160	158	158	134	138
SV171A	119	119	-99	-99	161	161	108	108	196	196	152	152	158	158	134	134
FL047D	119	119	178	178	169	169	108	120	196	196	148	154	160	160	126	130
SV061A	119	119	-99	-99	169	169	108	120	196	196	148	148	158	160	126	130
FL218A	119	119	186	186	169	173	108	116	188	200	148	152	-99	-99	-99	-99
FL126	119	119	186	190	169	173	108	116	188	200	148	152	158	158	142	146
AM075	119	119	182	182	157	173	116	116	-99	-99	-99	-99	158	158	138	138
AM112	119	119	170	170	165	165	-99	-99	196	200	148	148	154	158	-99	-99
AM181B	119	119	186	186	161	161	108	108	188	188	146	146	156	158	-99	-99
AM218	119	119	198	198	169	173	108	112	172	196	146	152	158	158	130	138
AM250A	119	131	174	182	-99	-99	-99	-99	196	204	148	154	158	158	130	130
AM255	119	119	174	174	161	161	108	112	196	200	148	148	158	158	130	130
AM263	119	131	166	182	165	165	108	108	176	196	160	160	158	158	130	134
AM289A	119	119	182	190	165	173	108	108	176	176	148	148	154	160	-99	-99
AM312	119	119	178	190	161	165	116	120	196	200	148	152	158	160	126	130
AM314	119	119	182	186	161	173	108	120	192	196	152	160	158	158	130	130
AM315A	119	119	182	190	161	169	108	124	196	200	152	152	158	158	134	142
AM318	119	119	182	182	161	161	-99	-99	-99	-99	152	152	158	158	-99	-99
AM349	119	123	186	186	169	173	108	116	172	192	152	160	158	160	118	130
AM351	119	131	182	182	165	169	108	124	196	196	148	152	158	158	-99	-99
AM355	119	119	194	194	161	165	108	108	192	192	152	154	158	158	126	142
AM356A	131	131	174	186	165	173	108	108	200	200	148	152	158	158	134	142
FL040A	-99	-99	182	182	165	165	108	120	196	200	148	148	154	160	-99	-99
FL042A	119	119	186	186	161	173	108	112	188	200	146	160	158	158	134	138
FL044	119	119	182	182	165	173	116	116	176	176	148	152	158	158	134	138
FL045	-99	-99	-99	-99	169	169	108	120	-99	-99	148	148	160	160	126	126
FL050B	119	119	178	186	161	165	100	120	192	200	148	152	158	158	130	130
FL067	119	119	186	190	165	165	104	112	192	204	150	150	154	158	126	126
FL068	119	119	182	190	165	165	104	116	192	204	150	150	158	160	134	138
FL075	119	119	174	174	157	165	-99	-99	196	196	152	152	156	156	126	126
FL077C	119	119	182	182	173	173	108	124	192	196	154	160	158	158	130	130
FL092B	119	119	194	194	169	173	108	120	188	192	152	154	158	158	130	130
FL095	119	119	182	186	165	169	108	112	180	196	152	154	158	160	126	130
FL127	119	131	194	194	165	173	112	120	200	200	154	154	-99	-99	-99	-99
FL173	119	119	190	194	165	165	108	112	188	196	152	158	158	158	130	130
FL174	119	119	186	186	-99	-99	108	108	196	196	-99	-99	158	158	134	144
FL186	119	131	186	186	165	165	104	112	176	192	148	154	154	158	126	126
FL191B	119	131	-99	-99	153	173	108	116	176	196	148	154	158	162	122	130
FL203	119	131	186	186	161	169	108	108	196	200	152	152	154	158	126	130
FL210A	119	119	190	190	161	161	116	116	200	200	148	152	158	158	130	138
FL214	119	119	178	178	165	173	108	108	172	200	152	160	158	160	126	142
FL218B	119	119	186	186	169	169	108	108	188	200	148	152	158	158	142	144
FL239	119	119	186	186	169	173	116	116	188	188	148	160	158	158	130	130
FL240	119	119	-99	-99	157	165	108	116	192	192	148	148	160	160	122	122
MO063	119	119	186	186	157	169	108	116	192	196	148	156	158	158	130	130
MO067	119	119	182	182	-99	-99	112	112	196	196	156	160	158	158	122	122
MO069	119	119	186	186	161	165	112	116	176	196	148	152	158	160	122	130
MO102	119	131	190	190	165	177	108	116	204	204	148	148	158	158	126	142
MO106	-99	-99	182	182	-99	-99	108	108	200	200	148	148	154	160	122	122
MO108	119	119	194	194	149	165	108	112	196	200	152	160	156	158	138	142
MO110	119	119	-99	-99	165	169	-99	-99	204	204	148	148	158	160	118	118
MO122	119	131	170	198	165	173	112	124	172	196	152	154	158	158	130	142
MO126	119	131	166	166	161	165	108	112	176	196	148	160	158	158	130	134
MO135	123	131	182	194	-99	-99	-99	-99	196	196	148	148	158	158	130	130
MO137	119	119	174	178	-99	-99	-99	-99	196	200	148	148	158	158	-99	-99
MO142A	119	119	178	194	169	169	112	116	196	200	148	152	158	158	130	138
MO156	119	119	190	190	169	169	108	112	188	188	152	152	164	164	122	122
MO180	119	131	182	182	173	173	108	112	196	196	148	160	-99	-99	-99	-99
MO208B	119	119	-99	-99	173	173	108	112	176	176	148	160	154	160	126	134
MO211	119	119	190	190	165	173	-99	-99	192	192	152	152	154	154	126	130
MO241	119	119	-99	-99	165	173	112	112	-99	-99	148	152	154	154	126	134
PM023	119	119	182	186	161	169	112	112	-99	-99	-99	-99	158	158	126	134
PM025	119	119	190	190	169	173	108	112	-99	-99	-99	-99	158	164	122	142
PM036	119	119	174	174	157	165	108	116	192	196	148	152	158	158	126	134
PM041A	119	119	182	186	161	165	104	112	196	196	154	154	154	158	130	138
PM055A	119	119	186	186	173	177	108	116	188	196	148	148	156	160	126	142
PM063	-99	-99	170	170	165	169	112	112	188	196	148	148	158	164	122	134
PM075B	119	119	174	186	161	169	108	124	192	192	148	152	158	158	126	138
PM080B	119	119	174	174	-99	-99	-99	-99	172	172	148	152	158	158	130	130
PM083A	119	131	182	182	161	161	108	112	196	196	148	160	158	164	126	142
PM084A	119	131	174	182	157	161	108	116	192	192	152	152	158	160	122	134
PM114B	119	119	170	182	165	169	108	112	188	196	148	152	158	164	122	134
PM118A	119	131	182	186	161	169	104	112	192	196	148	154	158	160	122	134
PM131	119	119	186	190	161	173	108	116	176	196	148	154	160	160	122	130
PM134	119	131	174	174	-99	-99	108	108	196	196	152	152	154	154	134	134
RL060	119	131	174	182	165	165	108	124	196	208	148	152	158	158	134	134
RL084A	119	119	186	186	157	161	108	116	188	196	148	160	158	160	122	130
RL085	119	119	-99	-99	161	161	-99	-99	196	200	148	148	-99	-99	126	134
RL093F	119	119	-99	-99	-99	-99	108	108	192	204	148	148	-99	-99	130	130
RL149	119	119	186	186	173	173	108	116	192	196	152	152	154	158	122	126
SV061C	119	119	174	174	165	173	108	108	176	200	148	148	158	160	138	138
SV072A	119	131	182	182	161	169	108	120	204	204	148	152	158	160	122	130
SV072B	119	131	-99	-99	157	161	108	116	-99	-99	152	152	158	158	-99	-99
SV110B	119	119	182	182	165	165	116	116	-99	-99	-99	-99	156	158	134	134
SV128A	119	119	182	182	161	169	108	112	196	196	152	152	158	158	134	134
SV128C	119	119	186	190	161	165	108	120	192	200	148	152	158	160	130	134
SV216	119	119	174	186	169	169	104	112	196	204	152	156	156	160	142	142
