# Supplementary material for: Increased DNA typing success for feces and feathers of capercaillie (Tetrao urogallus) and black grouse (Tetrao tetrix)
Source: Ecol Evol. 2018 Mar 23;8(8):3941–51. doi: 10.1002/ece3.3951 (PMC5916295; doi:10.1002/ece3.3951)
Supplement: Supplementary file 6 [file ECE3-8-3941-s006.xlsx]

## Sheet: Table S6
individual	sampleID	specimen	sTuT2		mTuT1		BG18		sTuT3		BG15		sTuD6		sTuD1		sTuT4
Tu-01
	AM003	feather	148	148	186	190	201	205	100	104	148	148	172	178	158	158	138	142
	EP009A	faeces	148	148	186	190	201	205	100	104	148	148	172	178	158	158	138	142
	EP065	faeces	148	148	186	190	201	205	100	104	148	148	172	178	158	158	138	142
Tu-02
	AM009	faeces	144	156	182	186	201	209	100	104	144	144	164	172	162	164	134	134
	AM035	faeces	144	156	182	186	201	209	100	104	144	144	164	172	162	164	134	134
	AM036	feather	144	156	182	186	201	209	100	104	144	144	164	172	162	164	134	134
	AM100A	faeces	144	156	182	186	201	209	100	104	144	144	164	172	162	164	134	134
	AM102	faeces	144	156	182	186	201	209	100	104	144	144	164	172	162	164	134	134
	AM103	faeces	144	156	182	186	201	209	100	104	144	144	164	172	162	164	134	134
	AM108	faeces	144	156	182	186	201	209	100	104	144	144	164	172	162	164	134	134
	AM115	faeces	144	156	182	186	201	209	100	104	144	144	164	172	162	164	134	134
	AM120A	feather	144	156	182	186	201	209	100	104	144	144	164	172	162	164	134	134
Tu-03
	AM010	faeces	144	144	194	194	201	209	100	104	144	144	172	178	160	160	134	134
	AM012	faeces	144	144	194	194	201	209	100	104	144	144	172	178	160	162	134	134
	AM013	feather	144	144	194	194	201	209	100	104	144	144	172	178	160	162	134	134
Tu-04
	AM021A	faeces	144	148	190	194	201	205	104	104	140	144	144	172	154	156	134	134
	AM024A	faeces	144	148	190	194	201	205	104	104	140	144	144	172	154	156	134	134
	AM118	faeces	144	148	190	194	201	205	104	104	140	144	144	172	154	156	134	134
	AM119	faeces	144	148	190	194	201	205	104	104	140	144	144	172	154	156	134	134
	AM121A	faeces	144	148	190	194	201	205	104	104	140	144	144	172	154	156	134	134
	AM125A	faeces	144	148	190	194	201	205	104	104	140	144	144	172	154	156	134	134
	JH001	faeces	144	148	190	194	201	205	104	104	140	144	144	172	154	156	134	134
Tu-05
	AM049A	faeces	144	160	182	182	201	201	104	104	148	148	144	174	162	162	134	134
	AM060	faeces	144	160	182	190	201	201	104	104	148	148	144	174	162	162	134	134
	AM066	faeces	144	160	182	190	201	201	104	104	148	148	144	174	162	162	134	134
	AM080	faeces	144	160	182	190	201	201	104	104	148	148	144	174	162	162	134	134
	AM151A	faeces	144	160	182	190	201	201	104	104	148	148	144	174	162	162	134	134
	AM155	faeces	144	160	182	190	201	201	104	104	148	148	144	174	162	162	134	134
	JH007A	faeces	144	160	182	190	201	201	104	104	148	148	144	174	162	162	134	134
	JH009A	faeces	144	160	182	190	201	201	104	104	148	148	144	174	162	162	134	134
Tu-06
	AM049B	faeces	144	144	186	186	205	205	100	108	148	152	178	186	154	156	134	138
	AM059B	faeces	144	144	186	186	205	205	100	108	148	152	178	186	154	156	134	138
	AM137	faeces	144	144	186	186	205	205	100	108	148	152	178	186	154	156	134	138
	MO050	faeces	144	144	186	186	205	205	100	108	148	152	178	186	154	156	134	138
	MO051	faeces	144	144	186	186	205	205	100	108	148	152	178	186	154	156	134	138
	PM032C	faeces	144	144	186	186	205	205	100	108	148	152	178	186	154	156	134	138
	SV019B	faeces	144	144	186	186	205	205	100	108	148	152	178	186	154	156	134	138
Tu-07
	AM052	faeces	152	164	194	194	205	213	104	104	148	148	164	172	154	162	134	142
	AM085B	faeces	152	164	194	194	205	213	104	104	148	148	164	172	154	162	134	142
	JH012A	faeces	152	164	194	194	205	213	104	104	148	148	164	172	154	162	134	142
	MO007	faeces	152	164	194	194	205	213	104	104	148	148	164	172	154	162	134	142
Tu-08
	AM059A	faeces	144	144	190	194	205	205	100	104	148	152	172	178	154	154	134	134
	FL167	faeces	144	144	190	194	205	205	100	104	148	152	172	178	154	154	134	134
	SV036A	faeces	144	144	190	194	-99	-99	100	100	148	148	172	178	154	154	134	134
	FL150	faeces	144	144	-99	-99	-99	-99	100	100	148	148	178	178	-99	-99	134	134
Tu-09
	AM065A	faeces	144	144	190	194	201	201	96	100	144	152	168	178	162	162	134	138
	AM079	faeces	144	144	190	194	201	201	96	100	144	152	168	178	162	162	134	138
	EP036	feather	144	144	190	194	201	201	96	100	144	152	168	178	162	162	134	138
	EP048	faeces	144	144	190	194	201	201	96	100	144	152	168	178	162	162	134	138
	FL078	faeces	144	144	190	194	201	201	96	100	144	152	168	178	162	162	134	138
Tu-10
	AM067	faeces	152	160	190	190	201	205	88	100	152	152	144	166	154	162	142	142
	AM158A	faeces	152	160	190	190	201	205	88	100	152	152	144	166	154	162	142	142
	PM032A	faeces	152	160	190	190	201	205	88	100	152	152	144	166	154	162	142	142
	PM032B	faeces	152	160	190	190	201	205	88	100	152	152	144	166	154	162	142	142
Tu-11
	AM092A	faeces	144	156	182	182	201	201	100	104	144	148	164	174	162	162	134	134
	AM146	faeces	144	156	182	182	201	201	100	104	144	148	164	174	162	162	134	134
	EP071	faeces	144	156	182	182	201	201	100	104	144	148	164	174	162	162	134	134
	JH006A	faeces	144	156	182	182	201	201	100	104	144	148	164	174	162	162	134	134
Tu-12
	AM105	faeces	144	156	186	190	201	209	100	104	144	152	144	172	160	160	138	138
	AM109	faeces	144	156	186	190	201	209	100	104	144	152	144	172	160	160	138	138
	AM159	faeces	144	156	186	190	201	209	100	104	144	152	144	172	160	160	138	138
Tu-13
	AM114A	faeces	144	144	190	190	205	205	100	104	148	152	144	178	154	162	134	134
	AM116	faeces	144	144	190	190	205	205	100	104	148	152	144	178	154	162	134	134
Tu-14
	EP011	faeces	144	144	182	190	201	205	100	100	148	152	164	178	150	162	134	138
	EP012	faeces	144	144	182	190	201	205	100	100	148	152	164	178	150	162	138	138
	EP014	faeces	144	144	182	190	201	205	100	100	148	152	164	178	162	162	134	138
	EP020	faeces	144	144	182	190	201	205	100	100	148	152	164	178	162	162	134	138
	EP033	faeces	144	144	182	190	201	205	100	100	148	152	164	178	162	162	134	138
	EP060A	faeces	144	144	182	190	201	205	100	100	148	152	164	178	162	162	134	138
	EP063A	faeces	144	144	182	190	201	205	100	100	148	152	164	178	162	162	134	138
	EP063B	faeces	144	144	182	190	201	205	100	100	148	152	164	178	162	162	134	138
	EP067	faeces	144	144	182	190	201	205	100	100	148	152	164	178	162	162	134	138
	EP080	faeces	144	144	182	190	201	205	100	100	148	152	164	178	162	162	134	138
	PM005	faeces	144	144	182	190	201	205	100	100	148	152	164	178	162	162	134	138
	PM008	faeces	144	144	182	190	201	205	100	100	148	152	164	178	162	162	134	138
	EP021C	faeces	144	144	182	190	201	201	100	100	148	152	164	178	160	162	134	138
Tu-15
	EP025B	faeces	144	160	186	186	201	205	104	108	148	152	172	172	162	162	142	142
	EP027	faeces	144	160	186	186	201	205	104	108	148	152	172	172	162	162	142	142
	EP028	faeces	144	160	186	186	201	205	104	108	148	152	172	172	162	162	142	142
	EP030	faeces	144	160	186	186	201	205	104	108	148	152	172	172	162	162	142	142
	EP031	faeces	144	160	186	186	201	205	104	108	148	152	172	172	162	162	142	142
	EP034	faeces	144	160	186	186	201	205	104	108	148	152	172	172	162	162	142	142
	EP039	faeces	144	160	186	186	201	205	104	108	148	152	172	172	162	162	142	142
	EP051	faeces	144	160	186	186	205	205	104	108	148	152	172	172	162	162	142	142
	EP052	faeces	144	160	186	186	205	205	104	108	148	152	172	172	162	162	142	142
	EP053	faeces	144	160	-99	-99	201	205	104	108	148	152	172	172	162	162	142	142
Tu-16
	EP035A	faeces	144	148	194	194	201	205	100	104	136	152	166	172	154	154	134	138
	PM011	faeces	144	148	194	194	201	205	100	104	136	152	-99	-99	154	154	134	138
Tu-17
	EP062	faeces	144	164	194	194	205	209	100	100	148	152	164	186	158	162	134	138
	EP075	faeces	144	164	194	194	205	209	100	100	148	152	164	186	158	162	134	138
	EP078	faeces	144	164	194	194	205	209	100	100	148	152	164	186	158	162	134	138
Tu-18
	FL002	faeces	144	160	182	186	201	209	100	104	148	148	144	144	158	162	134	134
	JH011	faeces	144	160	182	186	201	209	100	104	148	148	144	144	158	162	134	134
	MO081	faeces	144	160	182	186	201	209	100	104	148	148	144	144	158	162	134	134
Tu-19
	FL004	faeces	144	160	186	190	201	209	100	104	148	148	144	178	158	162	134	134
	FL179	faeces	144	160	186	190	201	209	100	104	148	148	144	178	158	162	134	134
	SV043	faeces	144	160	190	190	201	209	100	104	148	148	144	178	158	162	134	134
Tu-20
	FL006	faeces	144	160	190	190	205	205	100	104	148	148	144	178	154	156	134	138
	FL011	faeces	144	160	190	190	205	205	100	104	148	148	144	178	154	156	134	138
	FL015	faeces	144	160	190	190	205	205	100	104	148	148	144	178	154	156	134	138
	FL016A	faeces	144	160	190	190	205	205	100	104	148	148	144	178	154	156	134	138
	FL016B	faeces	144	160	190	190	205	205	100	104	148	148	144	178	154	156	134	138
	PM029A	faeces	144	160	190	190	205	205	100	104	148	148	144	178	154	156	134	138
	PM035	faeces	144	160	190	190	205	205	100	104	148	148	144	178	154	156	134	138
	FL027A	faeces	144	160	190	190	205	205	100	104	148	148	144	178	154	156	134	134
	FL027B	faeces	144	160	190	190	205	205	100	100	148	148	144	178	154	156	134	138
Tu-21
	FL007	faeces	144	144	190	190	205	205	100	104	144	148	168	186	154	162	134	138
	NL012A	faeces	144	144	190	190	205	205	100	104	144	148	168	186	154	162	134	138
	NL012B	faeces	144	144	190	190	205	205	100	104	144	148	168	186	154	162	134	138
	SV022B	feather	144	144	190	190	205	205	100	104	144	148	168	186	154	162	134	138
Tu-22
	FL026A	faeces	144	144	186	190	205	209	100	104	144	148	184	186	-99	-99	134	138
	FL026D	faeces	144	144	190	190	205	209	100	104	144	148	184	186	162	162	134	138
	SV046B	faeces	144	144	190	190	205	209	104	104	144	148	-99	-99	162	162	134	138
	SV047B	faeces	144	144	190	190	205	209	100	104	144	148	184	186	162	162	134	138
Tu-23
	MO003	faeces	144	152	190	190	201	209	100	104	144	148	168	174	154	162	134	134
	MO004	faeces	144	152	190	190	201	209	100	104	144	148	168	174	154	162	134	134
	MO005	faeces	144	152	190	190	201	209	100	104	144	148	168	174	154	162	134	134
	PM031	faeces	144	152	190	190	201	209	100	104	144	148	168	174	154	162	134	134
	MO054	faeces	144	144	190	190	208	209	100	104	148	148	168	174	154	162	134	134
Tu-24
	MO014	faeces	144	148	186	190	197	209	100	100	136	148	144	178	154	164	130	138
	MO016	faeces	144	148	186	190	197	209	100	100	136	148	144	178	154	164	130	138
	MO019	faeces	144	148	186	190	197	209	100	100	-99	-99	-99	-99	154	164	130	138
	RL020C	faeces	144	148	186	190	197	209	100	100	136	148	144	178	154	164	130	138
Tu-25
	MO017	faeces	144	164	190	190	201	201	96	100	148	148	170	172	154	162	134	134
	MO055	faeces	144	164	190	190	201	201	96	100	148	148	170	172	154	162	126	134
Tu-26
	MO021	faeces	144	168	182	182	205	209	104	104	152	152	144	164	154	154	126	142
	MO022	faeces	144	168	182	182	205	209	104	104	152	152	144	164	154	154	126	142
Tu-27
	MO029	faeces	144	148	186	190	201	201	100	100	148	152	178	186	160	162	126	134
	MO033	faeces	144	148	186	190	201	201	100	100	148	152	178	186	160	162	126	134
	MO034	faeces	144	148	186	190	201	201	100	100	148	152	178	186	160	162	126	134
	MO046	faeces	144	148	186	190	201	201	100	100	148	152	178	186	160	162	126	134
	MO074A	faeces	144	148	186	190	201	201	100	100	148	152	178	186	160	162	126	134
	MO080	faeces	144	148	186	190	201	201	100	100	148	152	178	186	160	162	126	134
	MO083	faeces	144	148	186	190	201	201	100	100	148	152	178	186	160	162	126	134
	MO087	faeces	144	148	186	190	201	201	100	100	148	152	178	186	160	162	126	134
	MO038	faeces	144	148	186	186	201	201	100	100	148	152	178	186	160	162	126	134
	MO039	faeces	144	148	186	190	201	201	100	100	148	152	178	186	160	162	-99	-99
	MO076	faeces	144	148	186	190	201	201	100	100	148	152	178	186	162	162	126	134
	MO077	faeces	144	148	186	190	201	201	100	100	148	152	186	186	162	162	126	134
	FL177	faeces	144	148	190	190	201	201	100	100	148	152	178	178	-99	-99	126	134
Tu-28
	MO030	faeces	144	152	182	182	205	205	100	104	144	148	170	172	160	162	126	134
	MO035	faeces	144	152	182	182	205	205	100	100	144	148	170	172	160	162	126	134
Tu-29
	MO037	faeces	156	160	194	194	201	201	100	104	148	152	166	186	160	162	134	142
	MO053	faeces	156	160	194	194	201	201	100	104	148	152	166	186	160	162	134	142
Tu-30
	MO041	faeces	144	144	190	190	-99	-99	100	104	144	144	172	178	156	160	134	134
	MO052	faeces	144	144	190	190	205	205	100	104	144	144	172	178	156	160	134	134
	MO036	faeces	144	144	186	190	201	205	100	104	144	148	172	178	156	160	134	134
Tu-31
	MO078	faeces	144	144	186	194	201	205	104	104	140	144	144	170	154	164	134	138
	MO079	faeces	144	144	186	194	201	205	104	104	140	144	144	170	154	164	134	138
Tu-32
	MO085	faeces	144	144	186	186	201	205	100	104	148	152	144	172	162	162	138	142
	PM034	faeces	144	144	186	186	201	205	100	104	148	152	144	172	162	162	138	142
	PM033A	faeces	144	144	186	186	201	201	100	104	148	152	144	172	162	162	138	142
	PM033B	faeces	144	144	186	186	201	201	100	104	148	152	144	172	162	162	138	142
Tu-33
	MO149	faeces	144	144	186	186	201	205	100	100	140	148	144	178	164	164	134	138
	RL027B	faeces	144	144	186	186	201	205	100	104	140	148	144	178	160	164	134	138
	RL027C	faeces	144	144	186	186	201	205	100	104	140	148	144	178	160	164	134	138
	RL036	faeces	144	144	186	186	201	205	100	104	140	148	144	178	160	164	134	138
	RL080A	faeces	144	144	186	186	201	205	100	104	140	148	144	178	-99	-99	134	138
	RL080B	faeces	144	144	186	186	201	205	100	104	140	148	144	178	160	164	134	138
	RL080C	faeces	144	144	186	186	201	205	100	104	140	148	144	178	160	164	134	138
Tu-34
	MO150	faeces	144	144	182	182	197	201	104	104	144	148	178	180	154	162	134	138
	RL035	faeces	144	144	182	182	197	201	104	104	144	148	178	180	154	162	134	138
Tu-35
	NL001	faeces	144	160	186	190	201	205	96	104	140	148	144	170	154	164	134	134
	NL002A	faeces	144	160	186	190	201	205	96	104	140	148	144	170	154	164	134	134
	NL002B	faeces	144	160	186	190	201	205	96	104	140	148	144	170	154	164	134	134
	RL008A	faeces	144	160	186	190	201	205	96	104	140	148	144	170	154	164	134	134
	RL011A	faeces	144	160	186	190	201	205	96	104	140	148	144	170	154	164	134	134
	RL041	faeces	144	160	186	190	201	205	96	104	140	148	144	170	154	164	134	134
	RL046A	faeces	144	160	186	190	201	205	96	104	140	148	144	170	154	164	134	134
	RL048A	faeces	144	160	186	190	201	205	96	104	140	148	144	170	154	164	134	134
Tu-36
	PM027	faeces	144	160	194	198	201	201	104	104	144	152	170	172	154	156	134	138
	PM028	faeces	144	160	194	194	201	201	104	104	144	152	170	172	154	156	134	138
Tu-37
	RL020B	faeces	144	144	190	190	201	209	100	100	152	152	166	178	160	162	134	134
	RL021A	faeces	144	144	190	190	201	209	100	100	152	152	166	178	160	162	134	134
	RL057	faeces	144	144	190	190	201	209	100	100	152	152	166	178	160	162	134	134
Tu-38
	RL027A	faeces	144	152	194	194	201	217	96	100	148	148	168	172	154	154	138	142
	RL034A	faeces	144	152	194	194	201	217	96	100	148	148	168	172	154	154	138	142
	RL034B	faeces	144	144	194	194	201	201	96	100	148	148	168	168	154	154	138	142
Tu-39
	RL028A	faeces	144	144	186	186	201	209	100	104	148	148	144	178	154	154	126	134
	Rl028B	faeces	144	144	186	186	201	209	100	104	148	148	144	144	154	162	126	134
Tu-40
	RL029	faeces	144	160	190	190	201	209	100	104	144	148	144	172	154	154	134	138
	RL030	faeces	144	160	190	190	201	209	100	104	144	148	144	172	154	154	134	138
Tu-41	AM007	faeces	144	144	190	190	205	209	100	108	144	148	168	186	160	164	134	138
Tu-42	AM048	faeces	144	144	186	194	201	201	96	100	148	152	168	186	158	162	126	142
Tu-43	AM065B	faeces	144	144	186	186	201	205	100	104	148	152	144	144	154	162	134	142
Tu-44	AM138A	faeces	160	168	190	190	197	201	100	104	144	152	174	178	162	162	134	134
Tu-45	AM160	faeces	144	144	190	190	197	209	100	104	144	148	144	172	162	162	126	138
Tu-46	EP057	faeces	144	160	190	190	205	209	100	104	148	152	144	186	156	158	138	142
Tu-47	EP072	faeces	144	156	182	182	201	201	100	104	144	148	164	172	154	162	134	138
Tu-48	FL154	faeces	144	144	-99	-99	201	201	100	100	148	148	144	178	162	162	134	134
Tu-49	FL160A	faeces	160	164	182	190	209	209	100	104	148	152	144	144	158	162	134	134
Tu-50	FL172	faeces	148	160	182	182	197	201	100	104	148	152	172	178	158	164	138	138
Tu-51	FL176	faeces	144	148	190	190	197	205	96	104	144	152	172	180	154	156	126	138
Tu-52	FS001	faeces	144	156	182	186	201	209	100	104	144	144	164	172	160	162	134	138
Tu-53	MO070	faeces	148	160	186	194	201	209	100	104	144	152	144	178	162	162	126	142
Tu-54	MO084	faeces	144	144	182	182	201	213	100	100	152	152	172	178	162	162	134	134
Tu-55	MO086	faeces	144	160	-99	-99	201	201	96	96	144	148	168	172	158	162	138	142
Tu-56	MO155	faeces	144	148	-99	-99	201	209	100	100	-99	-99	-99	-99	154	162	126	134
Tu-57	MO191	faeces	164	168	190	190	197	205	96	100	144	152	172	178	162	164	134	142
Tu-58	RL003A	feather	144	160	186	190	201	205	100	104	140	144	144	172	154	164	134	134
Tu-59	RL020A	faeces	144	148	190	190	201	209	100	104	140	148	168	186	156	162	134	138
Tu-60	RL020D	faeces	144	164	186	190	201	205	100	100	140	148	172	172	154	164	126	134
Tu-61	RL031	faeces	144	160	190	190	201	205	100	100	144	152	164	178	156	160	134	134
Tu-62	RL103	feather	140	152	-99	-99	-99	-99	96	100	156	156	158	158	-99	-99	126	130
Tu-63	RL114	faeces	144	144	194	194	201	209	104	104	144	148	162	164	162	162	134	134
