# Supplementary material for: Increased DNA typing success for feces and feathers of capercaillie (Tetrao urogallus) and black grouse (Tetrao tetrix)
Source: Ecol Evol. 2018 Mar 23;8(8):3941–51. doi: 10.1002/ece3.3951 (PMC5916295; doi:10.1002/ece3.3951)
Supplement: Supplementary file 7 [file ECE3-8-3941-s007.xlsx]

## Sheet: Table S7
individual	sampleID	specimen	sTuT2		mTuT1		BG18		sTuT3		BG15		sTuD6		sTuD1		sTuT4
Tt-01
	AM193A	faeces	119	119	178	186	161	165	116	120	196	200	148	152	158	160	126	130
	AM195	feather	119	119	186	186	161	165	116	120	200	200	148	148	158	160	126	130
	AM208	faeces	119	119	178	186	161	165	116	120	196	200	148	152	158	160	126	130
	AM297A	faeces	119	119	178	186	161	165	116	120	196	200	148	152	158	160	126	130
	AM298	faeces	-99	-99	178	186	-99	-99	116	120	196	200	148	152	158	160	126	130
	AM305	faeces	119	119	178	186	161	165	116	120	196	200	148	152	158	160	126	130
	AM310	faeces	119	119	178	186	161	165	116	120	196	200	148	152	158	160	126	130
	AM313A	faeces	119	119	178	186	161	165	116	120	196	200	148	152	158	160	126	130
	AM324	feather	119	119	178	186	161	165	116	120	196	200	148	148	158	160	126	130
Tt-02
	FL269	faeces	119	119	186	186	161	165	108	120	196	200	152	156	158	160	126	130
	RL086B	faeces	119	119	186	186	161	165	108	120	196	200	152	156	158	160	126	130
Tt-03
	FL053A	faeces	119	123	190	190	165	165	112	116	188	192	152	158	158	158	130	130
	FL053C	faeces	119	123	190	190	165	165	112	116	188	192	152	158	158	158	130	130
	SV110C	faeces	119	123	-99	-99	165	165	112	116	188	188	-99	-99	158	158	130	130
Tt-04
	AM247A	faeces	119	119	182	182	165	169	108	108	196	196	152	160	160	160	134	138
	AM360	faeces	119	119	182	182	165	169	108	108	196	196	152	160	160	160	134	138
	MO201	faeces	119	119	182	182	165	169	108	108	196	196	160	160	160	160	134	138
	MO202	faeces	119	119	182	182	165	169	108	108	196	196	152	160	160	160	134	138
Tt-05
	AM331	feather	119	119	182	182	165	169	108	120	196	200	152	160	158	160	138	138
	FL054B	faeces	119	119	182	182	165	169	108	120	196	200	152	160	158	160	138	138
	SV072C	faeces	119	119	182	182	165	169	108	120	196	200	152	160	158	160	138	138
	SV136C	faeces	119	119	182	182	165	169	108	120	196	200	152	160	158	160	138	138
Tt-06
	FL054A	faeces	119	119	182	182	161	169	108	112	192	208	148	152	158	158	122	142
	SV074	faeces	119	119	182	182	161	169	108	112	192	208	148	152	158	158	122	142
	SV113	faeces	119	119	182	182	161	169	108	112	-99	-99	-99	-99	158	158	122	122
Tt-07
	FL065	faeces	119	131	182	182	161	165	104	108	188	196	148	152	158	158	134	138
	FL180	faeces	119	131	182	182	161	165	104	108	188	196	148	152	158	158	134	138
Tt-08
	FL096	faeces	119	119	186	190	173	173	112	124	188	200	152	160	158	158	130	142
	FL097	feather	119	119	186	190	173	173	112	124	188	200	152	160	158	158	130	142
	FL098	feather	119	119	186	190	173	173	112	124	188	200	152	160	158	158	130	142
	FL099	feather	119	119	186	190	173	173	112	124	188	200	152	160	158	158	130	142
	FL100	feather	119	119	186	190	173	173	112	124	188	200	152	160	158	158	130	142
	FL101	feather	119	119	186	190	173	173	112	124	188	200	152	160	158	158	130	142
	FL102	feather	119	119	186	190	173	173	112	124	188	200	152	160	158	158	130	142
	FL103	feather	119	119	186	190	173	173	112	124	188	200	152	160	158	158	130	142
	FL106	faeces	119	119	186	190	173	173	112	124	188	200	152	160	158	158	130	142
	FL121B	faeces	119	119	186	190	173	173	-99	-99	188	200	152	160	158	158	130	130
	RL125A	feather	119	119	186	190	173	173	112	124	188	200	152	160	158	158	130	142
	RL126A	faeces	119	119	186	190	173	173	112	124	-99	-99	-99	-99	158	158	130	142
Tt-09
	FL246A	feather	119	119	170	174	161	161	108	116	196	196	148	148	158	158	126	130
	FL264	faeces	119	119	170	174	161	161	108	116	196	196	148	148	158	158	126	130
Tt-10
	MO117	faeces	119	123	182	186	165	169	108	112	176	196	148	160	158	158	130	130
	MO118	faeces	119	123	182	186	165	169	108	112	176	196	148	160	158	158	130	130
	MO228	feather	119	123	182	186	165	169	108	112	176	196	148	160	158	158	130	130
	MO235	faeces	119	123	186	186	165	169	108	112	176	176	148	160	158	158	130	130
Tt-11
	MO123	feather	119	119	182	182	165	169	108	112	196	196	156	160	158	158	122	134
	MO206A	feather	119	119	182	182	165	169	108	112	196	196	156	160	158	158	122	134
	MO207	faeces	119	119	182	182	165	169	108	112	196	196	156	160	158	158	122	134
Tt-12
	NL007A	faeces	119	119	178	186	169	173	108	108	192	200	146	160	158	160	138	142
	NL007B	faeces	119	119	178	186	169	173	108	108	192	200	146	160	158	160	138	142
	NL008	faeces	119	119	178	186	169	173	108	108	192	200	146	160	158	160	138	142
Tt-13
	PM016	faeces	119	119	182	182	165	169	112	112	176	196	152	152	158	158	134	134
	PM021A	faeces	119	119	182	186	165	169	112	112	176	196	152	152	158	158	134	134
	PM021B	faeces	119	119	182	186	165	169	112	112	176	196	152	152	158	158	134	134
Tt-14
	PM046	feather	119	123	174	182	165	169	112	112	196	196	152	160	158	158	122	138
	PM047A	faeces	119	123	174	182	165	169	112	112	196	196	152	160	158	158	122	138
	PM050B	feather	119	123	174	182	165	169	112	112	196	196	152	160	158	158	122	138
	PM052A	feather	119	123	174	182	165	169	112	112	196	196	152	160	158	158	122	138
	PM109B	faeces	119	123	174	182	165	169	112	112	196	196	152	152	158	158	122	138
	PM110B	feather	119	123	174	182	165	169	112	112	196	196	152	160	158	158	122	138
	PM111	faeces	119	123	174	182	165	169	112	112	196	196	152	160	158	158	122	138
	PM113B	feather	119	123	174	182	165	169	112	112	196	196	152	160	158	158	122	138
	PM116A	faeces	119	123	174	182	165	169	112	112	196	200	152	160	158	158	122	138
Tt-15
	PM049A	feather	119	119	182	182	161	169	104	116	192	196	148	154	160	160	122	122
	PM055B	feather	119	119	182	182	161	169	104	116	192	196	148	154	160	160	122	122
	PM057A	feather	119	119	182	182	161	169	104	116	192	196	148	154	160	160	122	122
	PM058C	faeces	119	119	182	182	161	169	104	116	192	192	148	154	160	160	122	122
	PM116B	feather	119	119	182	182	161	169	104	116	192	196	148	154	160	160	122	122
Tt-16
	PM044	faeces	119	119	182	182	149	173	112	112	192	200	148	152	158	158	126	138
	PM051A	faeces	119	119	182	198	149	173	112	112	192	200	148	152	154	158	126	138
	PM102A	faeces	119	119	182	198	149	173	112	112	192	200	148	152	154	158	126	138
	PM114A	faeces	119	119	182	198	149	173	112	112	192	200	148	152	154	158	126	138
Tt-17
	PM066	faeces	119	119	182	182	165	173	108	112	192	200	148	152	154	158	130	138
	PM110A	faeces	119	119	182	182	165	173	108	112	192	200	148	152	154	158	130	138
Tt-18
	PM088B	faeces	119	131	182	186	161	169	104	112	192	196	148	152	158	158	134	134
	PM115B	feather	-99	-99	182	186	161	169	104	112	192	196	152	152	158	158	134	134
	PM117B	feather	119	131	182	186	161	169	104	112	192	196	148	152	158	158	134	134
	PM118B	feather	119	131	182	186	161	169	104	112	192	196	148	152	158	158	134	134
	PM119B	feather	119	131	182	186	161	169	104	112	192	196	148	152	158	158	134	134
Tt-19
	PM106	faeces	119	119	182	186	161	173	108	116	176	196	148	154	160	160	122	130
	PM120A	faeces	119	119	182	186	161	173	108	116	176	196	148	154	160	160	122	130
Tt-20
	RL124A	faeces	119	119	170	178	161	173	108	120	192	196	148	152	158	158	130	130
	RL124B	faeces	119	119	170	178	161	173	108	120	192	196	148	152	158	158	130	130
Tt-21
	AM302A	faeces	119	119	-99	-99	161	177	104	108	196	200	-99	-99	158	160	130	138
	AM306	faeces	119	119	182	182	161	177	104	108	196	200	148	150	158	160	130	138
	AM307	faeces	119	119	182	182	161	177	104	108	196	200	148	150	160	160	130	138
Tt-22
	FL201	faeces	119	123	186	186	161	161	112	112	196	208	148	148	158	158	126	130
	RL119	faeces	119	123	186	186	161	161	112	112	196	208	148	148	158	158	126	126
Tt-23
	PM095	faeces	119	131	174	190	161	165	108	112	196	196	152	152	154	158	134	134
	PM107	faeces	119	119	174	190	161	165	108	112	196	196	152	152	154	158	134	134
Tt-24
	FL049A	faeces	119	119	182	182	157	165	108	120	196	200	148	152	154	160	126	138
	FL050A	faeces	119	119	182	182	157	165	108	120	196	200	148	152	-99	-99	126	138
	FL082A	faeces	119	119	182	182	157	165	108	120	200	200	148	148	154	160	138	138
Tt-25
	MO134	feather	119	131	178	182	165	165	120	124	196	196	152	154	158	158	122	142
	MO208A	faeces	119	131	178	182	-99	-99	120	124	196	196	152	154	158	158	122	142
Tt-26
	FL077A	faeces	119	119	174	174	157	165	104	108	192	192	152	154	156	160	126	142
	FL191A	faeces	119	119	174	174	157	165	104	108	192	196	152	154	156	160	126	126
Tt-27
	AM029	faeces	119	119	-99	-99	161	165	112	112	200	200	148	148	158	158	122	122
	AM129	faeces	119	119	182	182	161	165	112	112	200	200	148	148	158	158	118	122
Tt-28
	AM317	feather	119	119	178	190	169	173	108	108	192	204	148	148	158	158	130	134
	FL246B	faeces	119	119	178	178	169	169	108	108	204	204	148	148	158	158	130	134
	FL247	faeces	119	119	-99	-99	169	173	108	108	204	204	148	148	158	158	130	134
Tt-29
	FL043	faeces	119	119	-99	-99	165	165	108	112	172	172	154	154	160	160	126	126
	FL054D	faeces	119	119	-99	-99	165	165	108	112	172	172	154	154	158	160	126	126
Tt-30
	AM370	faeces	119	119	178	178	165	165	116	124	188	200	152	152	158	158	126	138
	AM372B	faeces	119	119	178	178	165	165	116	124	188	200	152	152	-99	-99	-99	-99
Tt-31
	FL125A	faeces	119	119	198	198	161	161	108	108	196	196	152	160	-99	-99	-99	-99
	SV171B	faeces	119	119	198	198	161	161	108	108	196	196	152	160	158	158	134	138
	SV171A	faeces	119	119	-99	-99	161	161	108	108	196	196	152	152	158	158	134	134
Tt-32
	FL047D	faeces	119	119	178	178	169	169	108	120	196	196	148	154	160	160	126	130
	SV061A	faeces	119	119	-99	-99	169	169	108	120	196	196	148	148	158	160	126	130
Tt-33
	FL218A	faeces	119	119	186	186	169	173	108	116	188	200	148	152	-99	-99	-99	-99
	FL126	faeces	119	119	186	190	169	173	108	116	188	200	148	152	158	158	142	146
Tt-34	AM075	feather	119	119	182	182	157	173	116	116	-99	-99	-99	-99	158	158	138	138
Tt-35	AM112	feather	119	119	170	170	165	165	-99	-99	196	200	148	148	154	158	-99	-99
Tt-36	AM181B	faeces	119	119	186	186	161	161	108	108	188	188	146	146	156	158	-99	-99
Tt-37	AM218	faeces	119	119	198	198	169	173	108	112	172	196	146	152	158	158	130	138
Tt-38	AM250A	faeces	119	131	174	182	-99	-99	-99	-99	196	204	148	154	158	158	130	130
Tt-39	AM255	faeces	119	119	174	174	161	161	108	112	196	200	148	148	158	158	130	130
Tt-40	AM263	faeces	119	131	166	182	165	165	108	108	176	196	160	160	158	158	130	134
Tt-41	AM289A	faeces	119	119	182	190	165	173	108	108	176	176	148	148	154	160	-99	-99
Tt-42	AM312	faeces	119	119	178	190	161	165	116	120	196	200	148	152	158	160	126	130
Tt-43	AM314	faeces	119	119	182	186	161	173	108	120	192	196	152	160	158	158	130	130
Tt-44	AM315A	faeces	119	119	182	190	161	169	108	124	196	200	152	152	158	158	134	142
Tt-45	AM318	faeces	119	119	182	182	161	161	-99	-99	-99	-99	152	152	158	158	-99	-99
Tt-46	AM349	faeces	119	123	186	186	169	173	108	116	172	192	152	160	158	160	118	130
Tt-47	AM351	faeces	119	131	182	182	165	169	108	124	196	196	148	152	158	158	-99	-99
Tt-48	AM355	faeces	119	119	194	194	161	165	108	108	192	192	152	154	158	158	126	142
Tt-49	AM356A	faeces	131	131	174	186	165	173	108	108	200	200	148	152	158	158	134	142
Tt-50	FL040A	faeces	-99	-99	182	182	165	165	108	120	196	200	148	148	154	160	-99	-99
Tt-51	FL042A	faeces	119	119	186	186	161	173	108	112	188	200	146	160	158	158	134	138
Tt-52	FL044	faeces	119	119	182	182	165	173	116	116	176	176	148	152	158	158	134	138
Tt-53	FL045	faeces	-99	-99	-99	-99	169	169	108	120	-99	-99	148	148	160	160	126	126
Tt-54	FL050B	faeces	119	119	178	186	161	165	100	120	192	200	148	152	158	158	130	130
Tt-55	FL067	faeces	119	119	186	190	165	165	104	112	192	204	150	150	154	158	126	126
Tt-56	FL068	faeces	119	119	182	190	165	165	104	116	192	204	150	150	158	160	134	138
Tt-57	FL075	faeces	119	119	174	174	157	165	-99	-99	196	196	152	152	156	156	126	126
Tt-58	FL077C	faeces	119	119	182	182	173	173	108	124	192	196	154	160	158	158	130	130
Tt-59	FL092B	faeces	119	119	194	194	169	173	108	120	188	192	152	154	158	158	130	130
Tt-60	FL095	faeces	119	119	182	186	165	169	108	112	180	196	152	154	158	160	126	130
Tt-61	FL127	faeces	119	131	194	194	165	173	112	120	200	200	154	154	-99	-99	-99	-99
Tt-62	FL173	faeces	119	119	190	194	165	165	108	112	188	196	152	158	158	158	130	130
Tt-63	FL174	faeces	119	119	186	186	-99	-99	108	108	196	196	-99	-99	158	158	134	144
Tt-64	FL186	faeces	119	131	186	186	165	165	104	112	176	192	148	154	154	158	126	126
Tt-65	FL191B	faeces	119	131	-99	-99	153	173	108	116	176	196	148	154	158	162	122	130
Tt-66	FL203	faeces	119	131	186	186	161	169	108	108	196	200	152	152	154	158	126	130
Tt-67	FL210A	faeces	119	119	190	190	161	161	116	116	200	200	148	152	158	158	130	138
Tt-68	FL214	faeces	119	119	178	178	165	173	108	108	172	200	152	160	158	160	126	142
Tt-69	FL218B	faeces	119	119	186	186	169	169	108	108	188	200	148	152	158	158	142	144
Tt-70	FL239	faeces	119	119	186	186	169	173	116	116	188	188	148	160	158	158	130	130
Tt-71	FL240	faeces	119	119	-99	-99	157	165	108	116	192	192	148	148	160	160	122	122
Tt-72	MO063	faeces	119	119	186	186	157	169	108	116	192	196	148	156	158	158	130	130
Tt-73	MO067	faeces	119	119	182	182	-99	-99	112	112	196	196	156	160	158	158	122	122
Tt-74	MO069	faeces	119	119	186	186	161	165	112	116	176	196	148	152	158	160	122	130
Tt-75	MO102	faeces	119	131	190	190	165	177	108	116	204	204	148	148	158	158	126	142
Tt-76	MO106	faeces	-99	-99	182	182	-99	-99	108	108	200	200	148	148	154	160	122	122
Tt-77	MO108	faeces	119	119	194	194	149	165	108	112	196	200	152	160	156	158	138	142
Tt-78	MO110	faeces	119	119	-99	-99	165	169	-99	-99	204	204	148	148	158	160	118	118
Tt-79	MO122	faeces	119	131	170	198	165	173	112	124	172	196	152	154	158	158	130	142
Tt-80	MO126	faeces	119	131	166	166	161	165	108	112	176	196	148	160	158	158	130	134
Tt-81	MO135	faeces	123	131	182	194	-99	-99	-99	-99	196	196	148	148	158	158	130	130
Tt-82	MO137	faeces	119	119	174	178	-99	-99	-99	-99	196	200	148	148	158	158	-99	-99
Tt-83	MO142A	feather	119	119	178	194	169	169	112	116	196	200	148	152	158	158	130	138
Tt-84	MO156	faeces	119	119	190	190	169	169	108	112	188	188	152	152	164	164	122	122
Tt-85	MO180	faeces	119	131	182	182	173	173	108	112	196	196	148	160	-99	-99	-99	-99
Tt-86	MO208B	feather	119	119	-99	-99	173	173	108	112	176	176	148	160	154	160	126	134
Tt-87	MO211	faeces	119	119	190	190	165	173	-99	-99	192	192	152	152	154	154	126	130
Tt-88	MO241	faeces	119	119	-99	-99	165	173	112	112	-99	-99	148	152	154	154	126	134
Tt-89	PM023	faeces	119	119	182	186	161	169	112	112	-99	-99	-99	-99	158	158	126	134
Tt-90	PM025	faeces	119	119	190	190	169	173	108	112	-99	-99	-99	-99	158	164	122	142
Tt-91	PM036	faeces	119	119	174	174	157	165	108	116	192	196	148	152	158	158	126	134
Tt-92	PM041A	faeces	119	119	182	186	161	165	104	112	196	196	154	154	154	158	130	138
Tt-93	PM055A	faeces	119	119	186	186	173	177	108	116	188	196	148	148	156	160	126	142
Tt-94	PM063	faeces	-99	-99	170	170	165	169	112	112	188	196	148	148	158	164	122	134
Tt-95	PM075B	faeces	119	119	174	186	161	169	108	124	192	192	148	152	158	158	126	138
Tt-96	PM080B	faeces	119	119	174	174	-99	-99	-99	-99	172	172	148	152	158	158	130	130
Tt-97	PM083A	faeces	119	131	182	182	161	161	108	112	196	196	148	160	158	164	126	142
Tt-98	PM084A	feather	119	131	174	182	157	161	108	116	192	192	152	152	158	160	122	134
Tt-99	PM114B	feather	119	119	170	182	165	169	108	112	188	196	148	152	158	164	122	134
Tt-100	PM118A	faeces	119	131	182	186	161	169	104	112	192	196	148	154	158	160	122	134
Tt-101	PM131	faeces	119	119	186	190	161	173	108	116	176	196	148	154	160	160	122	130
Tt-102	PM134	faeces	119	131	174	174	-99	-99	108	108	196	196	152	152	154	154	134	134
Tt-103	RL060	faeces	119	131	174	182	165	165	108	124	196	208	148	152	158	158	134	134
Tt-104	RL084A	faeces	119	119	186	186	157	161	108	116	188	196	148	160	158	160	122	130
Tt-105	RL085	faeces	119	119	-99	-99	161	161	-99	-99	196	200	148	148	-99	-99	126	134
Tt-106	RL093F	feather	119	119	-99	-99	-99	-99	108	108	192	204	148	148	-99	-99	130	130
Tt-107	RL149	faeces	119	119	186	186	173	173	108	116	192	196	152	152	154	158	122	126
Tt-108	SV061C	faeces	119	119	174	174	165	173	108	108	176	200	148	148	158	160	138	138
Tt-109	SV072A	faeces	119	131	182	182	161	169	108	120	204	204	148	152	158	160	122	130
Tt-110	SV072B	faeces	119	131	-99	-99	157	161	108	116	-99	-99	152	152	158	158	-99	-99
Tt-111	SV110B	faeces	119	119	182	182	165	165	116	116	-99	-99	-99	-99	156	158	134	134
Tt-112	SV128A	faeces	119	119	182	182	161	169	108	112	196	196	152	152	158	158	134	134
Tt-113	SV128C	faeces	119	119	186	190	161	165	108	120	192	200	148	152	158	160	130	134
Tt-114	SV216	feather	119	119	174	186	169	169	104	112	196	204	152	156	156	160	142	142
