# Supplementary material for: Increased DNA typing success for feces and feathers of capercaillie (Tetrao urogallus) and black grouse (Tetrao tetrix)
Source: Ecol Evol. 2018 Mar 23;8(8):3941–51. doi: 10.1002/ece3.3951 (PMC5916295; doi:10.1002/ece3.3951)
Supplement: Supplementary file 8 [file ECE3-8-3941-s008.xlsx]

## Sheet: GENECAP
individual	sTuT2	sTuT2	mTuT1	mTuT1	BG18	BG18	sTuT3	sTuT3	BG15	BG15	sTuD6	sTuD6	sTuD1	sTuD1	sTuT4	sTuT4
Tu-01	148	148	186	190	201	205	100	104	148	148	172	178	158	158	138	142
Tu-02	144	156	182	186	201	209	100	104	144	144	164	172	162	164	134	134
Tu-03	144	144	194	194	201	209	100	104	144	144	172	178	160	162	134	134
Tu-04	144	148	190	194	201	205	104	104	140	144	144	172	154	156	134	134
Tu-05	144	160	182	190	201	201	104	104	148	148	144	174	162	162	134	134
Tu-06	144	144	186	186	205	205	100	108	148	152	178	186	154	156	134	138
Tu-07	152	164	194	194	205	213	104	104	148	148	164	172	154	162	134	142
Tu-08	144	144	190	194	205	205	100	104	148	152	172	178	154	154	134	134
Tu-09	144	144	190	194	201	201	96	100	144	152	168	178	162	162	134	138
Tu-10	152	160	190	190	201	205	88	100	152	152	144	166	154	162	142	142
Tu-11	144	156	182	182	201	201	100	104	144	148	164	174	162	162	134	134
Tu-12	144	156	186	190	201	209	100	104	144	152	144	172	160	160	138	138
Tu-13	144	144	190	190	205	205	100	104	148	152	144	178	154	162	134	134
Tu-14	144	144	182	190	201	205	100	100	148	152	164	178	150	162	134	138
Tu-15	144	160	186	186	201	205	104	108	148	152	172	172	162	162	142	142
Tu-16	144	148	194	194	201	205	100	104	136	152	166	172	154	154	134	138
Tu-17	144	164	194	194	205	209	100	100	148	152	164	186	158	162	134	138
Tu-18	144	160	182	186	201	209	100	104	148	148	144	144	158	162	134	134
Tu-19	144	160	186	190	201	209	100	104	148	148	144	178	158	162	134	134
Tu-20	144	160	190	190	205	205	100	104	148	148	144	178	154	156	134	138
Tu-21	144	144	190	190	205	205	100	104	144	148	168	186	154	162	134	138
Tu-22	144	144	186	190	205	209	100	104	144	148	184	186	162	162	134	138
Tu-23	144	152	190	194	201	209	100	104	144	148	168	174	154	162	134	134
Tu-24	144	148	186	190	197	209	100	100	136	148	144	178	154	164	130	138
Tu-25	144	164	190	190	201	201	96	100	148	148	170	172	154	162	126	134
Tu-26	144	168	182	182	205	209	104	104	152	152	144	164	154	154	126	142
Tu-27	144	148	186	190	201	201	100	100	148	152	178	186	160	162	126	134
Tu-28	144	152	182	182	205	205	100	104	144	148	170	172	160	162	126	134
Tu-29	156	160	194	194	201	201	100	104	148	152	166	186	160	162	134	142
Tu-30	144	144	186	190	201	205	100	104	144	148	172	178	156	160	134	134
Tu-31	144	144	186	194	201	205	104	104	140	144	144	170	154	164	134	138
Tu-32	144	144	186	186	201	205	100	104	148	152	144	172	162	162	138	142
Tu-33	144	144	186	186	201	205	100	104	140	148	144	178	160	164	134	138
Tu-34	144	144	182	182	197	201	104	104	144	148	178	180	154	162	134	138
Tu-35	144	160	186	190	201	205	96	104	140	148	144	170	154	164	134	134
Tu-36	144	160	194	198	201	201	104	104	144	152	170	172	154	156	134	138
Tu-37	144	144	190	190	201	209	100	100	152	152	166	178	160	162	134	134
Tu-38	144	152	194	194	201	217	96	100	148	148	168	172	154	154	138	142
Tu-39	144	144	186	186	201	209	100	104	148	148	144	178	154	162	126	134
Tu-40	144	160	190	190	201	209	100	104	144	148	144	172	154	154	134	138
Tu-41	144	144	190	190	205	209	100	108	144	148	168	186	160	164	134	138
Tu-42	144	144	186	194	201	201	96	100	148	152	168	186	158	162	126	142
Tu-43	144	144	186	186	201	205	100	104	148	152	144	144	154	162	134	142
Tu-44	160	168	190	190	197	201	100	104	144	152	174	178	162	162	134	134
Tu-45	144	144	190	190	197	209	100	104	144	148	144	172	162	162	126	138
Tu-46	144	160	190	190	205	209	100	104	148	152	144	186	156	158	138	142
Tu-47	144	156	182	182	201	201	100	104	144	148	164	172	154	162	134	138
Tu-48	144	144	-99	-99	201	201	100	100	148	148	144	178	162	162	134	134
Tu-49	160	164	182	190	209	209	100	104	148	152	144	144	158	162	134	134
Tu-50	148	160	182	182	197	201	100	104	148	152	172	178	158	164	138	138
Tu-51	144	148	190	190	197	205	96	104	144	152	172	180	154	156	126	138
Tu-52	144	156	182	186	201	209	100	104	144	144	164	172	160	162	134	138
Tu-53	148	160	186	194	201	209	100	104	144	152	144	178	162	162	126	142
Tu-54	144	144	182	182	201	213	100	100	152	152	172	178	162	162	134	134
Tu-55	144	160	-99	-99	201	201	96	96	144	148	168	172	158	162	138	142
Tu-56	144	148	-99	-99	201	209	100	100	-99	-99	-99	-99	154	162	126	134
Tu-57	164	168	190	190	197	205	96	100	144	152	172	178	162	164	134	142
Tu-58	144	160	186	190	201	205	100	104	140	144	144	172	154	164	134	134
Tu-59	144	148	190	190	201	209	100	104	140	148	168	186	156	162	134	138
Tu-60	144	164	186	190	201	205	100	100	140	148	172	172	154	164	126	134
Tu-61	144	160	190	190	201	205	100	100	144	152	164	178	156	160	134	134
Tu-62	140	152	-99	-99	-99	-99	96	100	156	156	158	158	-99	-99	126	130
Tu-63	144	144	194	194	201	209	104	104	144	148	162	164	162	162	134	134

## Sheet: ARLEQUIN
Capercaillie
npops = 1
nloci = 8
	sTuT2		mTuT1		BG18		sTuT3		BG15		sTuD6		sTuD1		sTuT4
pop =capercaillie
Tu-01	148	148	186	190	201	205	100	104	148	148	172	178	158	158	138	142
Tu-02	144	156	182	186	201	209	100	104	144	144	164	172	162	164	134	134
Tu-03	144	144	194	194	201	209	100	104	144	144	172	178	160	162	134	134
Tu-04	144	148	190	194	201	205	104	104	140	144	144	172	154	156	134	134
Tu-05	144	160	182	190	201	201	104	104	148	148	144	174	162	162	134	134
Tu-06	144	144	186	186	205	205	100	108	148	152	178	186	154	156	134	138
Tu-07	152	164	194	194	205	213	104	104	148	148	164	172	154	162	134	142
Tu-08	144	144	190	194	205	205	100	104	148	152	172	178	154	154	134	134
Tu-09	144	144	190	194	201	201	96	100	144	152	168	178	162	162	134	138
Tu-10	152	160	190	190	201	205	88	100	152	152	144	166	154	162	142	142
Tu-11	144	156	182	182	201	201	100	104	144	148	164	174	162	162	134	134
Tu-12	144	156	186	190	201	209	100	104	144	152	144	172	160	160	138	138
Tu-13	144	144	190	190	205	205	100	104	148	152	144	178	154	162	134	134
Tu-14	144	144	182	190	201	205	100	100	148	152	164	178	150	162	134	138
Tu-15	144	160	186	186	201	205	104	108	148	152	172	172	162	162	142	142
Tu-16	144	148	194	194	201	205	100	104	136	152	166	172	154	154	134	138
Tu-17	144	164	194	194	205	209	100	100	148	152	164	186	158	162	134	138
Tu-18	144	160	182	186	201	209	100	104	148	148	144	144	158	162	134	134
Tu-19	144	160	186	190	201	209	100	104	148	148	144	178	158	162	134	134
Tu-20	144	160	190	190	205	205	100	104	148	148	144	178	154	156	134	138
Tu-21	144	144	190	190	205	205	100	104	144	148	168	186	154	162	134	138
Tu-22	144	144	186	190	205	209	100	104	144	148	184	186	162	162	134	138
Tu-23	144	152	190	194	201	209	100	104	144	148	168	174	154	162	134	134
Tu-24	144	148	186	190	197	209	100	100	136	148	144	178	154	164	130	138
Tu-25	144	164	190	190	201	201	96	100	148	148	170	172	154	162	126	134
Tu-26	144	168	182	182	205	209	104	104	152	152	144	164	154	154	126	142
Tu-27	144	148	186	190	201	201	100	100	148	152	178	186	160	162	126	134
Tu-28	144	152	182	182	205	205	100	104	144	148	170	172	160	162	126	134
Tu-29	156	160	194	194	201	201	100	104	148	152	166	186	160	162	134	142
Tu-30	144	144	186	190	201	205	100	104	144	148	172	178	156	160	134	134
Tu-31	144	144	186	194	201	205	104	104	140	144	144	170	154	164	134	138
Tu-32	144	144	186	186	201	205	100	104	148	152	144	172	162	162	138	142
Tu-33	144	144	186	186	201	205	100	104	140	148	144	178	160	164	134	138
Tu-34	144	144	182	182	197	201	104	104	144	148	178	180	154	162	134	138
Tu-35	144	160	186	190	201	205	96	104	140	148	144	170	154	164	134	134
Tu-36	144	160	194	198	201	201	104	104	144	152	170	172	154	156	134	138
Tu-37	144	144	190	190	201	209	100	100	152	152	166	178	160	162	134	134
Tu-38	144	152	194	194	201	217	96	100	148	148	168	172	154	154	138	142
Tu-39	144	144	186	186	201	209	100	104	148	148	144	178	154	162	126	134
Tu-40	144	160	190	190	201	209	100	104	144	148	144	172	154	154	134	138
Tu-41	144	144	190	190	205	209	100	108	144	148	168	186	160	164	134	138
Tu-42	144	144	186	194	201	201	96	100	148	152	168	186	158	162	126	142
Tu-43	144	144	186	186	201	205	100	104	148	152	144	144	154	162	134	142
Tu-44	160	168	190	190	197	201	100	104	144	152	174	178	162	162	134	134
Tu-45	144	144	190	190	197	209	100	104	144	148	144	172	162	162	126	138
Tu-46	144	160	190	190	205	209	100	104	148	152	144	186	156	158	138	142
Tu-47	144	156	182	182	201	201	100	104	144	148	164	172	154	162	134	138
Tu-48	144	144	?	?	201	201	100	100	148	148	144	178	162	162	134	134
Tu-49	160	164	182	190	209	209	100	104	148	152	144	144	158	162	134	134
Tu-50	148	160	182	182	197	201	100	104	148	152	172	178	158	164	138	138
Tu-51	144	148	190	190	197	205	96	104	144	152	172	180	154	156	126	138
Tu-52	144	156	182	186	201	209	100	104	144	144	164	172	160	162	134	138
Tu-53	148	160	186	194	201	209	100	104	144	152	144	178	162	162	126	142
Tu-54	144	144	182	182	201	213	100	100	152	152	172	178	162	162	134	134
Tu-55	144	160	?	?	201	201	96	96	144	148	168	172	158	162	138	142
Tu-56	144	148	?	?	201	209	100	100	?	?	?	?	154	162	126	134
Tu-57	164	168	190	190	197	205	96	100	144	152	172	178	162	164	134	142
Tu-58	144	160	186	190	201	205	100	104	140	144	144	172	154	164	134	134
Tu-59	144	148	190	190	201	209	100	104	140	148	168	186	156	162	134	138
Tu-60	144	164	186	190	201	205	100	100	140	148	172	172	154	164	126	134
Tu-61	144	160	190	190	201	205	100	100	144	152	164	178	156	160	134	134
Tu-62	140	152	?	?	?	?	96	100	156	156	158	158	?	?	126	130
Tu-63	144	144	194	194	201	209	104	104	144	148	162	164	162	162	134	134

## Sheet: Micro-checker
Population	Allele A	Allele B	Allele A	Allele B	Allele A	Allele B	Allele A	Allele B	Allele A	Allele B	Allele A	Allele B	Allele A	Allele B	Allele A	Allele B
Capercaillie	sTuT2		mTuT1		BG18		sTuT3		BG15		sTuD6		sTuD1		sTuT4
Tu-01	148	148	186	190	201	205	100	104	148	148	172	178	158	158	138	142
Tu-02	144	156	182	186	201	209	100	104	144	144	164	172	162	164	134	134
Tu-03	144	144	194	194	201	209	100	104	144	144	172	178	160	162	134	134
Tu-04	144	148	190	194	201	205	104	104	140	144	144	172	154	156	134	134
Tu-05	144	160	182	190	201	201	104	104	148	148	144	174	162	162	134	134
Tu-06	144	144	186	186	205	205	100	108	148	152	178	186	154	156	134	138
Tu-07	152	164	194	194	205	213	104	104	148	148	164	172	154	162	134	142
Tu-08	144	144	190	194	205	205	100	104	148	152	172	178	154	154	134	134
Tu-09	144	144	190	194	201	201	96	100	144	152	168	178	162	162	134	138
Tu-10	152	160	190	190	201	205	88	100	152	152	144	166	154	162	142	142
Tu-11	144	156	182	182	201	201	100	104	144	148	164	174	162	162	134	134
Tu-12	144	156	186	190	201	209	100	104	144	152	144	172	160	160	138	138
Tu-13	144	144	190	190	205	205	100	104	148	152	144	178	154	162	134	134
Tu-14	144	144	182	190	201	205	100	100	148	152	164	178	150	162	134	138
Tu-15	144	160	186	186	201	205	104	108	148	152	172	172	162	162	142	142
Tu-16	144	148	194	194	201	205	100	104	136	152	166	172	154	154	134	138
Tu-17	144	164	194	194	205	209	100	100	148	152	164	186	158	162	134	138
Tu-18	144	160	182	186	201	209	100	104	148	148	144	144	158	162	134	134
Tu-19	144	160	186	190	201	209	100	104	148	148	144	178	158	162	134	134
Tu-20	144	160	190	190	205	205	100	104	148	148	144	178	154	156	134	138
Tu-21	144	144	190	190	205	205	100	104	144	148	168	186	154	162	134	138
Tu-22	144	144	186	190	205	209	100	104	144	148	184	186	162	162	134	138
Tu-23	144	152	190	194	201	209	100	104	144	148	168	174	154	162	134	134
Tu-24	144	148	186	190	197	209	100	100	136	148	144	178	154	164	130	138
Tu-25	144	164	190	190	201	201	96	100	148	148	170	172	154	162	126	134
Tu-26	144	168	182	182	205	209	104	104	152	152	144	164	154	154	126	142
Tu-27	144	148	186	190	201	201	100	100	148	152	178	186	160	162	126	134
Tu-28	144	152	182	182	205	205	100	104	144	148	170	172	160	162	126	134
Tu-29	156	160	194	194	201	201	100	104	148	152	166	186	160	162	134	142
Tu-30	144	144	186	190	201	205	100	104	144	148	172	178	156	160	134	134
Tu-31	144	144	186	194	201	205	104	104	140	144	144	170	154	164	134	138
Tu-32	144	144	186	186	201	205	100	104	148	152	144	172	162	162	138	142
Tu-33	144	144	186	186	201	205	100	104	140	148	144	178	160	164	134	138
Tu-34	144	144	182	182	197	201	104	104	144	148	178	180	154	162	134	138
Tu-35	144	160	186	190	201	205	96	104	140	148	144	170	154	164	134	134
Tu-36	144	160	194	198	201	201	104	104	144	152	170	172	154	156	134	138
Tu-37	144	144	190	190	201	209	100	100	152	152	166	178	160	162	134	134
Tu-38	144	152	194	194	201	217	96	100	148	148	168	172	154	154	138	142
Tu-39	144	144	186	186	201	209	100	104	148	148	144	178	154	162	126	134
Tu-40	144	160	190	190	201	209	100	104	144	148	144	172	154	154	134	138
Tu-41	144	144	190	190	205	209	100	108	144	148	168	186	160	164	134	138
Tu-42	144	144	186	194	201	201	96	100	148	152	168	186	158	162	126	142
Tu-43	144	144	186	186	201	205	100	104	148	152	144	144	154	162	134	142
Tu-44	160	168	190	190	197	201	100	104	144	152	174	178	162	162	134	134
Tu-45	144	144	190	190	197	209	100	104	144	148	144	172	162	162	126	138
Tu-46	144	160	190	190	205	209	100	104	148	152	144	186	156	158	138	142
Tu-47	144	156	182	182	201	201	100	104	144	148	164	172	154	162	134	138
Tu-48	144	144	0	0	201	201	100	100	148	148	144	178	162	162	134	134
Tu-49	160	164	182	190	209	209	100	104	148	152	144	144	158	162	134	134
Tu-50	148	160	182	182	197	201	100	104	148	152	172	178	158	164	138	138
Tu-51	144	148	190	190	197	205	96	104	144	152	172	180	154	156	126	138
Tu-52	144	156	182	186	201	209	100	104	144	144	164	172	160	162	134	138
Tu-53	148	160	186	194	201	209	100	104	144	152	144	178	162	162	126	142
Tu-54	144	144	182	182	201	213	100	100	152	152	172	178	162	162	134	134
Tu-55	144	160	0	0	201	201	96	96	144	148	168	172	158	162	138	142
Tu-56	144	148	0	0	201	209	100	100	0	0	0	0	154	162	126	134
Tu-57	164	168	190	190	197	205	96	100	144	152	172	178	162	164	134	142
Tu-58	144	160	186	190	201	205	100	104	140	144	144	172	154	164	134	134
Tu-59	144	148	190	190	201	209	100	104	140	148	168	186	156	162	134	138
Tu-60	144	164	186	190	201	205	100	100	140	148	172	172	154	164	126	134
Tu-61	144	160	190	190	201	205	100	100	144	152	164	178	156	160	134	134
Tu-62	140	152	0	0	0	0	96	100	156	156	158	158	0	0	126	130
Tu-63	144	144	194	194	201	209	104	104	144	148	162	164	162	162	134	134

## Sheet: GIMLET
Capercaillie
npops = 12
nloci = 8
	sTuT2		mTuT1		BG18		sTuT3		BG15		sTuD6		sTuD1		sTuT4
pop = A
AM138A	160	168	190	190	197	201	100	104	144	152	174	178	162	162	134	134
AM138A	160	168	190	190	197	201	100	104	144	152	174	178	162	162	134	134
AM138A	160	168	190	190	197	201	100	104	144	152	174	178	162	162	134	134
AM138A	160	168	190	190	197	201	100	104	144	152	174	178	162	162	134	134
AM138A	160	168	190	190	197	201	100	104	144	152	174	178	162	162	134	134
pop = B
EP021C	144	144	182	182	205	205	100	100	148	152	164	178	162	162	134	134
EP021C	?	?	182	182	201	205	100	100	148	152	164	178	162	162	134	138
EP021C	144	144	190	190	205	205	100	100	148	152	164	178	162	162	134	134
EP021C	144	144	182	190	201	205	100	100	148	152	178	178	162	162	134	134
EP021C	?	?	182	190	?	?	100	100	148	152	164	178	162	162	134	138
EP021C	144	144	?	?	205	205	100	100	148	152	164	178	162	162	134	134
pop = C
EP053	144	160	186	186	?	?	104	108	148	152	170	172	162	162	142	142
EP053	?	?	186	186	205	205	104	108	148	152	172	172	162	162	142	142
EP053	144	160	?	?	201	209	104	108	148	152	172	172	162	162	142	142
EP053	144	160	?	?	201	205	104	108	148	152	172	172	162	162	142	142
EP053	144	160	186	186	201	201	104	108	148	152	170	172	162	162	142	142
EP053	144	160	186	186	201	205	104	108	148	152	172	172	162	162	142	142
pop = D
FL026A	144	144	190	190	205	209	100	104	144	144	186	186	162	162	134	138
FL026A	144	144	190	190	?	?	100	104	144	148	184	186	162	162	134	138
FL026A	144	144	190	190	205	205	100	104	144	148	184	186	162	162	134	138
FL026A	144	144	190	190	205	209	100	104	144	148	184	186	162	162	138	138
FL026A	144	144	190	190	205	209	100	104	148	148	184	184	162	162	134	138
FL026A	?	?	190	190	209	209	100	104	148	148	184	186	154	162	134	138
pop = E
FL172	148	160	182	182	197	201	100	104	148	152	172	178	158	164	138	138
FL172	148	160	182	182	197	201	100	104	148	152	172	178	158	164	138	138
FL172	148	160	182	182	197	201	100	104	148	152	172	178	158	164	138	138
FL172	148	160	182	182	197	201	100	104	148	152	172	178	158	164	138	138
FL172	148	160	182	182	197	201	100	104	148	152	172	178	158	164	138	138
pop = F
MO037	156	160	194	194	201	201	100	104	148	152	166	186	160	162	134	142
MO037	156	160	194	194	201	201	100	104	148	152	166	186	160	162	134	142
MO037	156	160	194	194	201	201	100	104	148	152	166	186	160	162	134	142
MO037	156	160	194	194	201	201	100	104	148	152	166	186	160	162	134	142
MO037	156	160	194	194	201	201	100	104	148	152	166	186	160	162	134	142
pop = G
MO085	144	144	186	186	201	205	100	104	148	152	144	172	162	162	138	142
MO085	144	144	186	186	201	205	100	104	148	152	144	172	162	162	138	142
MO085	144	144	186	186	201	205	100	104	148	152	144	172	162	162	138	142
MO085	144	144	186	186	201	205	100	104	148	152	144	172	162	162	138	142
MO085	144	144	186	186	201	205	100	104	148	152	144	172	162	162	138	142
MO085	144	144	186	186	201	205	100	100	148	152	144	172	162	162	138	142
pop = H
PM011	144	148	194	194	201	205	100	104	136	152	166	172	154	154	134	138
PM011	144	148	194	194	201	205	100	104	136	152	166	172	154	154	134	138
PM011	144	148	194	198	201	205	100	104	136	152	166	172	154	154	134	138
PM011	144	148	194	194	201	205	100	104	136	152	166	172	154	154	134	138
PM011	144	148	194	194	201	205	100	104	136	152	166	172	154	154	134	138
PM011	144	148	194	194	201	205	100	104	136	152	166	172	154	154	134	138
pop = I
PM032	152	160	190	190	201	205	88	100	152	152	144	166	154	162	142	142
PM032	152	160	190	190	201	205	88	100	152	152	144	166	154	162	142	142
PM032	152	160	190	190	201	205	88	100	152	152	144	166	154	162	142	142
PM032	152	160	190	190	201	205	88	100	152	152	144	166	154	162	142	142
PM032	152	160	190	190	201	205	88	100	152	152	144	166	154	162	142	142
PM032	152	160	190	190	201	205	88	100	152	152	144	166	154	162	142	142
pop = J
RL031	144	160	190	190	201	205	100	100	144	152	164	178	156	160	134	134
RL031	144	160	190	194	201	205	100	100	144	152	164	178	156	160	134	134
RL031	144	160	190	190	201	205	100	100	144	152	164	178	156	160	134	134
RL031	144	160	190	190	201	205	100	100	144	152	164	178	156	160	134	134
RL031	144	160	190	190	201	205	100	100	144	152	164	178	156	160	134	134
pop = K
RL080A	144	144	186	186	201	205	100	104	140	148	144	178	160	164	134	138
RL080A	144	144	186	186	201	205	100	104	140	148	144	178	160	164	134	138
RL080A	144	144	186	186	201	205	100	104	140	148	144	178	160	164	134	138
RL080A	144	144	186	186	201	205	100	104	140	148	144	178	160	164	134	138
RL080A	144	144	186	186	201	205	100	104	140	148	144	178	160	164	134	138
RL080A	144	144	186	186	201	205	100	104	140	148	144	178	160	164	134	138
pop = L
RL103	?	?	?	?	169	169	96	96	156	156	?	?	?	?	126	126
RL103	?	?	?	?	161	169	?	?	?	?	158	158	162	162	126	126
RL103	?	?	?	?	?	?	96	100	152	152	?	?	?	?	?	?
RL103	?	?	?	?	161	161	96	100	152	152	?	?	162	162	126	130
RL103	?	?	?	?	?	?	96	96	156	156	158	158	?	?	126	126
RL103	?	?	?	?	?	?	100	100	152	156	?	?	162	162	?	?
