# Supplementary material for: Increased DNA typing success for feces and feathers of capercaillie (Tetrao urogallus) and black grouse (Tetrao tetrix)
Source: Ecol Evol. 2018 Mar 23;8(8):3941–51. doi: 10.1002/ece3.3951 (PMC5916295; doi:10.1002/ece3.3951)
Supplement: Supplementary file 9 [file ECE3-8-3941-s009.xlsx]

## Sheet: GENECAP
individual	sTuT2	sTuT2	mTuT1	mTuT1	BG18	BG18	sTuT3	sTuT3	BG15	BG15	sTuD6	sTuD6	sTuD1	sTuD1	sTuT4	sTuT4
Tt-01	119	119	178	186	161	165	116	120	196	200	148	152	158	160	126	130
Tt-02	119	119	186	186	161	165	108	120	196	200	152	156	158	160	126	130
Tt-03	119	123	190	190	165	165	112	116	188	192	152	158	158	158	130	130
Tt-04	119	119	182	182	165	169	108	108	196	196	152	160	160	160	134	138
Tt-05	119	119	182	182	165	169	108	120	196	200	152	160	158	160	138	138
Tt-06	119	119	182	182	161	169	108	112	192	208	148	152	158	158	122	142
Tt-07	119	131	182	182	161	165	104	108	188	196	148	152	158	158	134	138
Tt-08	119	119	186	190	173	173	112	124	188	200	152	160	158	158	130	142
Tt-09	119	119	170	174	161	161	108	116	196	196	148	148	158	158	126	130
Tt-10	119	123	182	186	165	169	108	112	176	196	148	160	158	158	130	130
Tt-11	119	119	182	182	165	169	108	112	196	196	156	160	158	158	122	134
Tt-12	119	119	178	186	169	173	108	108	192	200	146	160	158	160	138	142
Tt-13	119	119	182	186	165	169	112	112	176	196	152	152	158	158	134	134
Tt-14	119	123	174	182	165	169	112	112	196	200	152	160	158	158	122	138
Tt-15	119	119	182	182	161	169	104	116	192	196	148	154	160	160	122	122
Tt-16	119	119	182	198	149	173	112	112	192	200	148	152	154	158	126	138
Tt-17	119	119	182	182	165	173	108	112	192	200	148	152	154	158	130	138
Tt-18	119	131	182	186	161	169	104	112	192	196	148	152	158	158	134	134
Tt-19	119	119	182	186	161	173	108	116	176	196	148	154	160	160	122	130
Tt-20	119	119	170	178	161	173	108	120	192	196	148	152	158	158	130	130
Tt-21	119	119	182	182	161	177	104	108	196	200	148	150	158	160	130	138
Tt-22	119	123	186	186	161	161	112	112	196	208	148	148	158	158	126	130
Tt-23	119	131	174	190	161	165	108	112	196	196	152	152	154	158	134	134
Tt-24	119	119	182	182	157	165	108	120	196	200	148	152	154	160	126	138
Tt-25	119	131	178	182	165	165	120	124	196	196	152	154	158	158	122	142
Tt-26	119	119	174	174	157	165	104	108	192	196	152	154	156	160	126	142
Tt-27	119	119	182	182	161	165	112	112	200	200	148	148	158	158	118	122
Tt-28	119	119	178	190	169	173	108	108	192	204	148	148	158	158	130	134
Tt-29	119	119	-99	-99	165	165	108	112	172	172	154	154	158	160	126	126
Tt-30	119	119	178	178	165	165	116	124	188	200	152	152	158	158	126	138
Tt-31	119	119	198	198	161	161	108	108	196	196	152	160	158	158	134	138
Tt-32	119	119	178	178	169	169	108	120	196	196	148	154	158	160	126	130
Tt-33	119	119	186	190	169	173	108	116	188	200	148	152	158	158	142	146
Tt-34	119	119	182	182	157	173	116	116	-99	-99	-99	-99	158	158	138	138
Tt-35	119	119	170	170	165	165	-99	-99	196	200	148	148	154	158	-99	-99
Tt-36	119	119	186	186	161	161	108	108	188	188	146	146	156	158	-99	-99
Tt-37	119	119	198	198	169	173	108	112	172	196	146	152	158	158	130	138
Tt-38	119	131	174	182	-99	-99	-99	-99	196	204	148	154	158	158	130	130
Tt-39	119	119	174	174	161	161	108	112	196	200	148	148	158	158	130	130
Tt-40	119	131	166	182	165	165	108	108	176	196	160	160	158	158	130	134
Tt-41	119	119	182	190	165	173	108	108	176	176	148	148	154	160	-99	-99
Tt-42	119	119	178	190	161	165	116	120	196	200	148	152	158	160	126	130
Tt-43	119	119	182	186	161	173	108	120	192	196	152	160	158	158	130	130
Tt-44	119	119	182	190	161	169	108	124	196	200	152	152	158	158	134	142
Tt-45	119	119	182	182	161	161	-99	-99	-99	-99	152	152	158	158	-99	-99
Tt-46	119	123	186	186	169	173	108	116	172	192	152	160	158	160	118	130
Tt-47	119	131	182	182	165	169	108	124	196	196	148	152	158	158	-99	-99
Tt-48	119	119	194	194	161	165	108	108	192	192	152	154	158	158	126	142
Tt-49	131	131	174	186	165	173	108	108	200	200	148	152	158	158	134	142
Tt-50	-99	-99	182	182	165	165	108	120	196	200	148	148	154	160	-99	-99
Tt-51	119	119	186	186	161	173	108	112	188	200	146	160	158	158	134	138
Tt-52	119	119	182	182	165	173	116	116	176	176	148	152	158	158	134	138
Tt-53	-99	-99	-99	-99	169	169	108	120	-99	-99	148	148	160	160	126	126
Tt-54	119	119	178	186	161	165	100	120	192	200	148	152	158	158	130	130
Tt-55	119	119	186	190	165	165	104	112	192	204	150	150	154	158	126	126
Tt-56	119	119	182	190	165	165	104	116	192	204	150	150	158	160	134	138
Tt-57	119	119	174	174	157	165	-99	-99	196	196	152	152	156	156	126	126
Tt-58	119	119	182	182	173	173	108	124	192	196	154	160	158	158	130	130
Tt-59	119	119	194	194	169	173	108	120	188	192	152	154	158	158	130	130
Tt-60	119	119	182	186	165	169	108	112	180	196	152	154	158	160	126	130
Tt-61	119	131	194	194	165	173	112	120	200	200	154	154	-99	-99	-99	-99
Tt-62	119	119	190	194	165	165	108	112	188	196	152	158	158	158	130	130
Tt-63	119	119	186	186	-99	-99	108	108	196	196	-99	-99	158	158	134	144
Tt-64	119	131	186	186	165	165	104	112	176	192	148	154	154	158	126	126
Tt-65	119	131	-99	-99	153	173	108	116	176	196	148	154	158	162	122	130
Tt-66	119	131	186	186	161	169	108	108	196	200	152	152	154	158	126	130
Tt-67	119	119	190	190	161	161	116	116	200	200	148	152	158	158	130	138
Tt-68	119	119	178	178	165	173	108	108	172	200	152	160	158	160	126	142
Tt-69	119	119	186	186	169	169	108	108	188	200	148	152	158	158	142	144
Tt-70	119	119	186	186	169	173	116	116	188	188	148	160	158	158	130	130
Tt-71	119	119	-99	-99	157	165	108	116	192	192	148	148	160	160	122	122
Tt-72	119	119	186	186	157	169	108	116	192	196	148	156	158	158	130	130
Tt-73	119	119	182	182	-99	-99	112	112	196	196	156	160	158	158	122	122
Tt-74	119	119	186	186	161	165	112	116	176	196	148	152	158	160	122	130
Tt-75	119	131	190	190	165	177	108	116	204	204	148	148	158	158	126	142
Tt-76	-99	-99	182	182	-99	-99	108	108	200	200	148	148	154	160	122	122
Tt-77	119	119	194	194	149	165	108	112	196	200	152	160	156	158	138	142
Tt-78	119	119	-99	-99	165	169	-99	-99	204	204	148	148	158	160	118	118
Tt-79	119	131	170	198	165	173	112	124	172	196	152	154	158	158	130	142
Tt-80	119	131	166	166	161	165	108	112	176	196	148	160	158	158	130	134
Tt-81	123	131	182	194	-99	-99	-99	-99	196	196	148	148	158	158	130	130
Tt-82	119	119	174	178	-99	-99	-99	-99	196	200	148	148	158	158	-99	-99
Tt-83	119	119	178	194	169	169	112	116	196	200	148	152	158	158	130	138
Tt-84	119	119	190	190	169	169	108	112	188	188	152	152	164	164	122	122
Tt-85	119	131	182	182	173	173	108	112	196	196	148	160	-99	-99	-99	-99
Tt-86	119	119	-99	-99	173	173	108	112	176	176	148	160	154	160	126	134
Tt-87	119	119	190	190	165	173	-99	-99	192	192	152	152	154	154	126	130
Tt-88	119	119	-99	-99	165	173	112	112	-99	-99	148	152	154	154	126	134
Tt-89	119	119	182	186	161	169	112	112	-99	-99	-99	-99	158	158	126	134
Tt-90	119	119	190	190	169	173	108	112	-99	-99	-99	-99	158	164	122	142
Tt-91	119	119	174	174	157	165	108	116	192	196	148	152	158	158	126	134
Tt-92	119	119	182	186	161	165	104	112	196	196	154	154	154	158	130	138
Tt-93	119	119	186	186	173	177	108	116	188	196	148	148	156	160	126	142
Tt-94	-99	-99	170	170	165	169	112	112	188	196	148	148	158	164	122	134
Tt-95	119	119	174	186	161	169	108	124	192	192	148	152	158	158	126	138
Tt-96	119	119	174	174	-99	-99	-99	-99	172	172	148	152	158	158	130	130
Tt-97	119	131	182	182	161	161	108	112	196	196	148	160	158	164	126	142
Tt-98	119	131	174	182	157	161	108	116	192	192	152	152	158	160	122	134
Tt-99	119	119	170	182	165	169	108	112	188	196	148	152	158	164	122	134
Tt-100	119	131	182	186	161	169	104	112	192	196	148	154	158	160	122	134
Tt-101	119	119	186	190	161	173	108	116	176	196	148	154	160	160	122	130
Tt-102	119	131	174	174	-99	-99	108	108	196	196	152	152	154	154	134	134
Tt-103	119	131	174	182	165	165	108	124	196	208	148	152	158	158	134	134
Tt-104	119	119	186	186	157	161	108	116	188	196	148	160	158	160	122	130
Tt-105	119	119	-99	-99	161	161	-99	-99	196	200	148	148	-99	-99	126	134
Tt-106	119	119	-99	-99	-99	-99	108	108	192	204	148	148	-99	-99	130	130
Tt-107	119	119	186	186	173	173	108	116	192	196	152	152	154	158	122	126
Tt-108	119	119	174	174	165	173	108	108	176	200	148	148	158	160	138	138
Tt-109	119	131	182	182	161	169	108	120	204	204	148	152	158	160	122	130
Tt-110	119	131	-99	-99	157	161	108	116	-99	-99	152	152	158	158	-99	-99
Tt-111	119	119	182	182	165	165	116	116	-99	-99	-99	-99	156	158	134	134
Tt-112	119	119	182	182	161	169	108	112	196	196	152	152	158	158	134	134
Tt-113	119	119	186	190	161	165	108	120	192	200	148	152	158	160	130	134
Tt-114	119	119	174	186	169	169	104	112	196	204	152	156	156	160	142	142

## Sheet: ARLEQUIN
Black grouse
npops = 1
nloci = 8
	sTuT2		mTuT1		BG18		sTuT3		BG15		sTuD6		sTuD1		sTuT4
pop =black grouse
Tt-01	119	119	178	186	161	165	116	120	196	200	148	152	158	160	126	130
Tt-02	119	119	186	186	161	165	108	120	196	200	152	156	158	160	126	130
Tt-03	119	123	190	190	165	165	112	116	188	192	152	158	158	158	130	130
Tt-04	119	119	182	182	165	169	108	108	196	196	152	160	160	160	134	138
Tt-05	119	119	182	182	165	169	108	120	196	200	152	160	158	160	138	138
Tt-06	119	119	182	182	161	169	108	112	192	208	148	152	158	158	122	142
Tt-07	119	131	182	182	161	165	104	108	188	196	148	152	158	158	134	138
Tt-08	119	119	186	190	173	173	112	124	188	200	152	160	158	158	130	142
Tt-09	119	119	170	174	161	161	108	116	196	196	148	148	158	158	126	130
Tt-10	119	123	182	186	165	169	108	112	176	196	148	160	158	158	130	130
Tt-11	119	119	182	182	165	169	108	112	196	196	156	160	158	158	122	134
Tt-12	119	119	178	186	169	173	108	108	192	200	146	160	158	160	138	142
Tt-13	119	119	182	186	165	169	112	112	176	196	152	152	158	158	134	134
Tt-14	119	123	174	182	165	169	112	112	196	200	152	160	158	158	122	138
Tt-15	119	119	182	182	161	169	104	116	192	196	148	154	160	160	122	122
Tt-16	119	119	182	198	149	173	112	112	192	200	148	152	154	158	126	138
Tt-17	119	119	182	182	165	173	108	112	192	200	148	152	154	158	130	138
Tt-18	119	131	182	186	161	169	104	112	192	196	148	152	158	158	134	134
Tt-19	119	119	182	186	161	173	108	116	176	196	148	154	160	160	122	130
Tt-20	119	119	170	178	161	173	108	120	192	196	148	152	158	158	130	130
Tt-21	119	119	182	182	161	177	104	108	196	200	148	150	158	160	130	138
Tt-22	119	123	186	186	161	161	112	112	196	208	148	148	158	158	126	130
Tt-23	119	131	174	190	161	165	108	112	196	196	152	152	154	158	134	134
Tt-24	119	119	182	182	157	165	108	120	196	200	148	152	154	160	126	138
Tt-25	119	131	178	182	165	165	120	124	196	196	152	154	158	158	122	142
Tt-26	119	119	174	174	157	165	104	108	192	196	152	154	156	160	126	142
Tt-27	119	119	182	182	161	165	112	112	200	200	148	148	158	158	118	122
Tt-28	119	119	178	190	169	173	108	108	192	204	148	148	158	158	130	134
Tt-29	119	119	?	?	165	165	108	112	172	172	154	154	158	160	126	126
Tt-30	119	119	178	178	165	165	116	124	188	200	152	152	158	158	126	138
Tt-31	119	119	198	198	161	161	108	108	196	196	152	160	158	158	134	138
Tt-32	119	119	178	178	169	169	108	120	196	196	148	154	158	160	126	130
Tt-33	119	119	186	190	169	173	108	116	188	200	148	152	158	158	142	146
Tt-34	119	119	182	182	157	173	116	116	?	?	?	?	158	158	138	138
Tt-35	119	119	170	170	165	165	?	?	196	200	148	148	154	158	?	?
Tt-36	119	119	186	186	161	161	108	108	188	188	146	146	156	158	?	?
Tt-37	119	119	198	198	169	173	108	112	172	196	146	152	158	158	130	138
Tt-38	119	131	174	182	?	?	?	?	196	204	148	154	158	158	130	130
Tt-39	119	119	174	174	161	161	108	112	196	200	148	148	158	158	130	130
Tt-40	119	131	166	182	165	165	108	108	176	196	160	160	158	158	130	134
Tt-41	119	119	182	190	165	173	108	108	176	176	148	148	154	160	?	?
Tt-42	119	119	178	190	161	165	116	120	196	200	148	152	158	160	126	130
Tt-43	119	119	182	186	161	173	108	120	192	196	152	160	158	158	130	130
Tt-44	119	119	182	190	161	169	108	124	196	200	152	152	158	158	134	142
Tt-45	119	119	182	182	161	161	?	?	?	?	152	152	158	158	?	?
Tt-46	119	123	186	186	169	173	108	116	172	192	152	160	158	160	118	130
Tt-47	119	131	182	182	165	169	108	124	196	196	148	152	158	158	?	?
Tt-48	119	119	194	194	161	165	108	108	192	192	152	154	158	158	126	142
Tt-49	131	131	174	186	165	173	108	108	200	200	148	152	158	158	134	142
Tt-50	?	?	182	182	165	165	108	120	196	200	148	148	154	160	?	?
Tt-51	119	119	186	186	161	173	108	112	188	200	146	160	158	158	134	138
Tt-52	119	119	182	182	165	173	116	116	176	176	148	152	158	158	134	138
Tt-53	?	?	?	?	169	169	108	120	?	?	148	148	160	160	126	126
Tt-54	119	119	178	186	161	165	100	120	192	200	148	152	158	158	130	130
Tt-55	119	119	186	190	165	165	104	112	192	204	150	150	154	158	126	126
Tt-56	119	119	182	190	165	165	104	116	192	204	150	150	158	160	134	138
Tt-57	119	119	174	174	157	165	?	?	196	196	152	152	156	156	126	126
Tt-58	119	119	182	182	173	173	108	124	192	196	154	160	158	158	130	130
Tt-59	119	119	194	194	169	173	108	120	188	192	152	154	158	158	130	130
Tt-60	119	119	182	186	165	169	108	112	180	196	152	154	158	160	126	130
Tt-61	119	131	194	194	165	173	112	120	200	200	154	154	?	?	?	?
Tt-62	119	119	190	194	165	165	108	112	188	196	152	158	158	158	130	130
Tt-63	119	119	186	186	?	?	108	108	196	196	?	?	158	158	134	144
Tt-64	119	131	186	186	165	165	104	112	176	192	148	154	154	158	126	126
Tt-65	119	131	?	?	153	173	108	116	176	196	148	154	158	162	122	130
Tt-66	119	131	186	186	161	169	108	108	196	200	152	152	154	158	126	130
Tt-67	119	119	190	190	161	161	116	116	200	200	148	152	158	158	130	138
Tt-68	119	119	178	178	165	173	108	108	172	200	152	160	158	160	126	142
Tt-69	119	119	186	186	169	169	108	108	188	200	148	152	158	158	142	144
Tt-70	119	119	186	186	169	173	116	116	188	188	148	160	158	158	130	130
Tt-71	119	119	?	?	157	165	108	116	192	192	148	148	160	160	122	122
Tt-72	119	119	186	186	157	169	108	116	192	196	148	156	158	158	130	130
Tt-73	119	119	182	182	?	?	112	112	196	196	156	160	158	158	122	122
Tt-74	119	119	186	186	161	165	112	116	176	196	148	152	158	160	122	130
Tt-75	119	131	190	190	165	177	108	116	204	204	148	148	158	158	126	142
Tt-76	?	?	182	182	?	?	108	108	200	200	148	148	154	160	122	122
Tt-77	119	119	194	194	149	165	108	112	196	200	152	160	156	158	138	142
Tt-78	119	119	?	?	165	169	?	?	204	204	148	148	158	160	118	118
Tt-79	119	131	170	198	165	173	112	124	172	196	152	154	158	158	130	142
Tt-80	119	131	166	166	161	165	108	112	176	196	148	160	158	158	130	134
Tt-81	123	131	182	194	?	?	?	?	196	196	148	148	158	158	130	130
Tt-82	119	119	174	178	?	?	?	?	196	200	148	148	158	158	?	?
Tt-83	119	119	178	194	169	169	112	116	196	200	148	152	158	158	130	138
Tt-84	119	119	190	190	169	169	108	112	188	188	152	152	164	164	122	122
Tt-85	119	131	182	182	173	173	108	112	196	196	148	160	?	?	?	?
Tt-86	119	119	?	?	173	173	108	112	176	176	148	160	154	160	126	134
Tt-87	119	119	190	190	165	173	?	?	192	192	152	152	154	154	126	130
Tt-88	119	119	?	?	165	173	112	112	?	?	148	152	154	154	126	134
Tt-89	119	119	182	186	161	169	112	112	?	?	?	?	158	158	126	134
Tt-90	119	119	190	190	169	173	108	112	?	?	?	?	158	164	122	142
Tt-91	119	119	174	174	157	165	108	116	192	196	148	152	158	158	126	134
Tt-92	119	119	182	186	161	165	104	112	196	196	154	154	154	158	130	138
Tt-93	119	119	186	186	173	177	108	116	188	196	148	148	156	160	126	142
Tt-94	?	?	170	170	165	169	112	112	188	196	148	148	158	164	122	134
Tt-95	119	119	174	186	161	169	108	124	192	192	148	152	158	158	126	138
Tt-96	119	119	174	174	?	?	?	?	172	172	148	152	158	158	130	130
Tt-97	119	131	182	182	161	161	108	112	196	196	148	160	158	164	126	142
Tt-98	119	131	174	182	157	161	108	116	192	192	152	152	158	160	122	134
Tt-99	119	119	170	182	165	169	108	112	188	196	148	152	158	164	122	134
Tt-100	119	131	182	186	161	169	104	112	192	196	148	154	158	160	122	134
Tt-101	119	119	186	190	161	173	108	116	176	196	148	154	160	160	122	130
Tt-102	119	131	174	174	?	?	108	108	196	196	152	152	154	154	134	134
Tt-103	119	131	174	182	165	165	108	124	196	208	148	152	158	158	134	134
Tt-104	119	119	186	186	157	161	108	116	188	196	148	160	158	160	122	130
Tt-105	119	119	?	?	161	161	?	?	196	200	148	148	?	?	126	134
Tt-106	119	119	?	?	?	?	108	108	192	204	148	148	?	?	130	130
Tt-107	119	119	186	186	173	173	108	116	192	196	152	152	154	158	122	126
Tt-108	119	119	174	174	165	173	108	108	176	200	148	148	158	160	138	138
Tt-109	119	131	182	182	161	169	108	120	204	204	148	152	158	160	122	130
Tt-110	119	131	?	?	157	161	108	116	?	?	152	152	158	158	?	?
Tt-111	119	119	182	182	165	165	116	116	?	?	?	?	156	158	134	134
Tt-112	119	119	182	182	161	169	108	112	196	196	152	152	158	158	134	134
Tt-113	119	119	186	190	161	165	108	120	192	200	148	152	158	160	130	134
Tt-114	119	119	174	186	169	169	104	112	196	204	152	156	156	160	142	142

## Sheet: Micro-checker
Population	Allele A	Allele B	Allele A	Allele B	Allele A	Allele B	Allele A	Allele B	Allele A	Allele B	Allele A	Allele B	Allele A	Allele B	Allele A	Allele B
black grouse	sTuT2		mTuT1		BG18		sTuT3		BG15		sTuD6		sTuD1		sTuT4
Tt-01	119	119	178	186	161	165	116	120	196	200	148	152	158	160	126	130
Tt-02	119	119	186	186	161	165	108	120	196	200	152	156	158	160	126	130
Tt-03	119	123	190	190	165	165	112	116	188	192	152	158	158	158	130	130
Tt-04	119	119	182	182	165	169	108	108	196	196	152	160	160	160	134	138
Tt-05	119	119	182	182	165	169	108	120	196	200	152	160	158	160	138	138
Tt-06	119	119	182	182	161	169	108	112	192	208	148	152	158	158	122	142
Tt-07	119	131	182	182	161	165	104	108	188	196	148	152	158	158	134	138
Tt-08	119	119	186	190	173	173	112	124	188	200	152	160	158	158	130	142
Tt-09	119	119	170	174	161	161	108	116	196	196	148	148	158	158	126	130
Tt-10	119	123	182	186	165	169	108	112	176	196	148	160	158	158	130	130
Tt-11	119	119	182	182	165	169	108	112	196	196	156	160	158	158	122	134
Tt-12	119	119	178	186	169	173	108	108	192	200	146	160	158	160	138	142
Tt-13	119	119	182	186	165	169	112	112	176	196	152	152	158	158	134	134
Tt-14	119	123	174	182	165	169	112	112	196	200	152	160	158	158	122	138
Tt-15	119	119	182	182	161	169	104	116	192	196	148	154	160	160	122	122
Tt-16	119	119	182	198	149	173	112	112	192	200	148	152	154	158	126	138
Tt-17	119	119	182	182	165	173	108	112	192	200	148	152	154	158	130	138
Tt-18	119	131	182	186	161	169	104	112	192	196	148	152	158	158	134	134
Tt-19	119	119	182	186	161	173	108	116	176	196	148	154	160	160	122	130
Tt-20	119	119	170	178	161	173	108	120	192	196	148	152	158	158	130	130
Tt-21	119	119	182	182	161	177	104	108	196	200	148	150	158	160	130	138
Tt-22	119	123	186	186	161	161	112	112	196	208	148	148	158	158	126	130
Tt-23	119	131	174	190	161	165	108	112	196	196	152	152	154	158	134	134
Tt-24	119	119	182	182	157	165	108	120	196	200	148	152	154	160	126	138
Tt-25	119	131	178	182	165	165	120	124	196	196	152	154	158	158	122	142
Tt-26	119	119	174	174	157	165	104	108	192	196	152	154	156	160	126	142
Tt-27	119	119	182	182	161	165	112	112	200	200	148	148	158	158	118	122
Tt-28	119	119	178	190	169	173	108	108	192	204	148	148	158	158	130	134
Tt-29	119	119	0	0	165	165	108	112	172	172	154	154	158	160	126	126
Tt-30	119	119	178	178	165	165	116	124	188	200	152	152	158	158	126	138
Tt-31	119	119	198	198	161	161	108	108	196	196	152	160	158	158	134	138
Tt-32	119	119	178	178	169	169	108	120	196	196	148	154	158	160	126	130
Tt-33	119	119	186	190	169	173	108	116	188	200	148	152	158	158	142	146
Tt-34	119	119	182	182	157	173	116	116	0	0	0	0	158	158	138	138
Tt-35	119	119	170	170	165	165	0	0	196	200	148	148	154	158	0	0
Tt-36	119	119	186	186	161	161	108	108	188	188	146	146	156	158	0	0
Tt-37	119	119	198	198	169	173	108	112	172	196	146	152	158	158	130	138
Tt-38	119	131	174	182	0	0	0	0	196	204	148	154	158	158	130	130
Tt-39	119	119	174	174	161	161	108	112	196	200	148	148	158	158	130	130
Tt-40	119	131	166	182	165	165	108	108	176	196	160	160	158	158	130	134
Tt-41	119	119	182	190	165	173	108	108	176	176	148	148	154	160	0	0
Tt-42	119	119	178	190	161	165	116	120	196	200	148	152	158	160	126	130
Tt-43	119	119	182	186	161	173	108	120	192	196	152	160	158	158	130	130
Tt-44	119	119	182	190	161	169	108	124	196	200	152	152	158	158	134	142
Tt-45	119	119	182	182	161	161	0	0	0	0	152	152	158	158	0	0
Tt-46	119	123	186	186	169	173	108	116	172	192	152	160	158	160	118	130
Tt-47	119	131	182	182	165	169	108	124	196	196	148	152	158	158	0	0
Tt-48	119	119	194	194	161	165	108	108	192	192	152	154	158	158	126	142
Tt-49	131	131	174	186	165	173	108	108	200	200	148	152	158	158	134	142
Tt-50	0	0	182	182	165	165	108	120	196	200	148	148	154	160	0	0
Tt-51	119	119	186	186	161	173	108	112	188	200	146	160	158	158	134	138
Tt-52	119	119	182	182	165	173	116	116	176	176	148	152	158	158	134	138
Tt-53	0	0	0	0	169	169	108	120	0	0	148	148	160	160	126	126
Tt-54	119	119	178	186	161	165	100	120	192	200	148	152	158	158	130	130
Tt-55	119	119	186	190	165	165	104	112	192	204	150	150	154	158	126	126
Tt-56	119	119	182	190	165	165	104	116	192	204	150	150	158	160	134	138
Tt-57	119	119	174	174	157	165	0	0	196	196	152	152	156	156	126	126
Tt-58	119	119	182	182	173	173	108	124	192	196	154	160	158	158	130	130
Tt-59	119	119	194	194	169	173	108	120	188	192	152	154	158	158	130	130
Tt-60	119	119	182	186	165	169	108	112	180	196	152	154	158	160	126	130
Tt-61	119	131	194	194	165	173	112	120	200	200	154	154	0	0	0	0
Tt-62	119	119	190	194	165	165	108	112	188	196	152	158	158	158	130	130
Tt-63	119	119	186	186	0	0	108	108	196	196	0	0	158	158	134	144
Tt-64	119	131	186	186	165	165	104	112	176	192	148	154	154	158	126	126
Tt-65	119	131	0	0	153	173	108	116	176	196	148	154	158	162	122	130
Tt-66	119	131	186	186	161	169	108	108	196	200	152	152	154	158	126	130
Tt-67	119	119	190	190	161	161	116	116	200	200	148	152	158	158	130	138
Tt-68	119	119	178	178	165	173	108	108	172	200	152	160	158	160	126	142
Tt-69	119	119	186	186	169	169	108	108	188	200	148	152	158	158	142	144
Tt-70	119	119	186	186	169	173	116	116	188	188	148	160	158	158	130	130
Tt-71	119	119	0	0	157	165	108	116	192	192	148	148	160	160	122	122
Tt-72	119	119	186	186	157	169	108	116	192	196	148	156	158	158	130	130
Tt-73	119	119	182	182	0	0	112	112	196	196	156	160	158	158	122	122
Tt-74	119	119	186	186	161	165	112	116	176	196	148	152	158	160	122	130
Tt-75	119	131	190	190	165	177	108	116	204	204	148	148	158	158	126	142
Tt-76	0	0	182	182	0	0	108	108	200	200	148	148	154	160	122	122
Tt-77	119	119	194	194	149	165	108	112	196	200	152	160	156	158	138	142
Tt-78	119	119	0	0	165	169	0	0	204	204	148	148	158	160	118	118
Tt-79	119	131	170	198	165	173	112	124	172	196	152	154	158	158	130	142
Tt-80	119	131	166	166	161	165	108	112	176	196	148	160	158	158	130	134
Tt-81	123	131	182	194	0	0	0	0	196	196	148	148	158	158	130	130
Tt-82	119	119	174	178	0	0	0	0	196	200	148	148	158	158	0	0
Tt-83	119	119	178	194	169	169	112	116	196	200	148	152	158	158	130	138
Tt-84	119	119	190	190	169	169	108	112	188	188	152	152	164	164	122	122
Tt-85	119	131	182	182	173	173	108	112	196	196	148	160	0	0	0	0
Tt-86	119	119	0	0	173	173	108	112	176	176	148	160	154	160	126	134
Tt-87	119	119	190	190	165	173	0	0	192	192	152	152	154	154	126	130
Tt-88	119	119	0	0	165	173	112	112	0	0	148	152	154	154	126	134
Tt-89	119	119	182	186	161	169	112	112	0	0	0	0	158	158	126	134
Tt-90	119	119	190	190	169	173	108	112	0	0	0	0	158	164	122	142
Tt-91	119	119	174	174	157	165	108	116	192	196	148	152	158	158	126	134
Tt-92	119	119	182	186	161	165	104	112	196	196	154	154	154	158	130	138
Tt-93	119	119	186	186	173	177	108	116	188	196	148	148	156	160	126	142
Tt-94	0	0	170	170	165	169	112	112	188	196	148	148	158	164	122	134
Tt-95	119	119	174	186	161	169	108	124	192	192	148	152	158	158	126	138
Tt-96	119	119	174	174	0	0	0	0	172	172	148	152	158	158	130	130
Tt-97	119	131	182	182	161	161	108	112	196	196	148	160	158	164	126	142
Tt-98	119	131	174	182	157	161	108	116	192	192	152	152	158	160	122	134
Tt-99	119	119	170	182	165	169	108	112	188	196	148	152	158	164	122	134
Tt-100	119	131	182	186	161	169	104	112	192	196	148	154	158	160	122	134
Tt-101	119	119	186	190	161	173	108	116	176	196	148	154	160	160	122	130
Tt-102	119	131	174	174	0	0	108	108	196	196	152	152	154	154	134	134
Tt-103	119	131	174	182	165	165	108	124	196	208	148	152	158	158	134	134
Tt-104	119	119	186	186	157	161	108	116	188	196	148	160	158	160	122	130
Tt-105	119	119	0	0	161	161	0	0	196	200	148	148	0	0	126	134
Tt-106	119	119	0	0	0	0	108	108	192	204	148	148	0	0	130	130
Tt-107	119	119	186	186	173	173	108	116	192	196	152	152	154	158	122	126
Tt-108	119	119	174	174	165	173	108	108	176	200	148	148	158	160	138	138
Tt-109	119	131	182	182	161	169	108	120	204	204	148	152	158	160	122	130
Tt-110	119	131	0	0	157	161	108	116	0	0	152	152	158	158	0	0
Tt-111	119	119	182	182	165	165	116	116	0	0	0	0	156	158	134	134
Tt-112	119	119	182	182	161	169	108	112	196	196	152	152	158	158	134	134
Tt-113	119	119	186	190	161	165	108	120	192	200	148	152	158	160	130	134
Tt-114	119	119	174	186	169	169	104	112	196	204	152	156	156	160	142	142

## Sheet: GIMLET
black grouse
npops = 12
nloci = 8
	sTuT2		mTuT1		BG18		sTuT3		BG15		sTuD6		sTuD1		sTuT4
pop = A
AM218	119	119	198	198	169	173	108	112	172	196	146	152	158	158	130	138
AM218	119	119	198	198	169	173	108	112	172	196	146	152	158	158	130	138
AM218	119	119	198	198	169	173	108	112	172	196	146	152	158	158	130	138
AM218	119	119	198	198	169	173	108	112	172	196	146	152	158	158	130	138
AM218	119	119	198	198	169	173	108	112	172	196	146	152	158	158	130	138
pop = B
AM289A	119	119	190	190	173	173	108	112	176	176	148	148	154	154	126	126
AM289A	119	119	?	?	165	173	108	112	176	192	148	148	154	154	134	134
AM289A	119	119	?	?	165	165	108	112	176	176	148	152	154	160	?	?
AM289A	119	119	?	?	?	?	112	112	176	192	148	148	154	160	134	134
AM289A	119	119	182	182	165	173	108	112	176	192	148	152	154	160	126	126
AM289A	119	119	190	190	165	173	112	112	176	176	148	148	154	162	126	126
pop = C
AM302A	119	119	182	182	161	177	108	108	196	200	150	150	160	160	130	138
AM302A	119	119	182	182	161	177	104	108	196	196	148	150	158	160	130	138
AM302A	119	119	182	182	177	177	104	108	196	200	148	148	158	160	130	138
AM302A	119	119	182	182	161	177	104	108	196	200	150	150	158	160	130	138
AM302A	119	119	182	182	161	177	104	108	196	200	148	148	158	160	130	138
AM302A	119	119	182	182	161	161	104	108	196	200	148	150	158	160	130	138
pop = D
AM351	119	131	182	182	165	169	108	124	196	196	148	152	158	158	142	142
AM351	119	131	182	182	165	169	124	124	?	?	?	?	?	?	?	?
AM351	119	131	?	?	165	169	108	124	196	200	148	148	158	158	142	142
AM351	119	131	182	182	165	169	108	124	196	196	148	152	158	158	142	142
AM351	119	131	182	182	165	169	108	124	196	196	148	152	158	158	142	142
AM351	119	131	?	?	165	169	108	124	196	196	148	152	158	158	142	142
pop = E
FL092B	119	119	194	194	169	173	108	120	188	192	152	154	158	158	130	130
FL092B	119	119	194	194	169	173	108	120	188	192	152	154	158	158	130	130
FL092B	119	119	194	194	169	173	108	120	188	192	152	154	156	158	130	130
FL092B	119	119	194	194	169	173	108	120	188	192	152	154	158	158	130	130
FL092B	119	119	194	194	169	173	108	120	188	192	152	154	158	158	130	130
pop = F
FL247	?	?	178	178	?	?	108	108	?	?	148	148	?	?	134	134
FL247	119	119	178	178	169	173	108	120	204	204	?	?	158	158	134	134
FL247	119	119	?	?	169	169	108	108	?	?	148	148	?	?	130	130
FL247	?	?	?	?	?	?	?	?	204	204	148	148	158	158	134	134
FL247	119	119	?	?	173	173	108	108	192	192	148	148	?	?	126	130
FL247	119	119	?	?	169	173	108	108	192	192	?	?	158	158	130	134
pop = G
FL269	119	119	186	190	161	165	108	120	196	200	152	156	158	160	126	130
FL269	119	119	186	186	161	165	108	120	196	200	152	156	158	160	126	130
FL269	119	119	186	186	161	165	108	120	196	200	152	156	158	160	126	130
FL269	119	119	186	186	161	165	108	120	196	200	152	156	158	160	126	130
FL269	119	119	186	186	161	165	108	120	196	200	152	156	158	160	126	130
FL269	119	119	186	186	161	165	108	120	196	200	152	156	158	160	126	130
pop = H
MO135	131	131	194	194	?	?	108	112	196	196	148	148	158	158	?	?
MO135	123	131	?	?	165	169	108	112	192	196	148	148	158	158	126	130
MO135	?	?	182	194	165	169	108	112	196	196	148	148	158	158	130	130
MO135	123	131	194	194	165	169	108	112	196	196	148	148	158	158	126	130
MO135	123	131	194	194	165	169	108	112	196	196	148	148	158	158	?	?
MO135	?	?	182	194	?	?	108	112	196	196	?	?	158	158	130	130
pop = I
PM055B	119	119	182	182	161	169	104	116	192	196	148	154	160	160	122	122
PM055B	119	119	182	182	161	169	104	116	192	196	148	154	160	160	122	122
PM055B	119	119	182	182	161	169	104	116	192	196	148	154	160	160	122	122
PM055B	119	119	182	182	161	169	104	116	192	196	148	154	160	160	122	122
PM055B	119	119	182	182	161	169	104	116	192	196	148	154	160	160	122	122
PM055B	119	119	182	182	161	169	104	116	192	196	148	154	160	160	122	122
pop = J
PM102A	119	119	182	198	149	173	112	112	192	200	148	152	154	158	126	138
PM102A	119	119	182	198	149	173	104	112	192	200	148	152	154	158	126	138
PM102A	119	119	182	198	149	173	104	112	192	200	148	152	154	158	126	138
PM102A	119	119	182	198	149	173	104	112	192	200	148	152	154	158	126	138
PM102A	119	119	182	198	149	173	104	112	192	200	148	152	154	158	126	138
pop = K
RL093F	119	119	186	190	161	165	108	108	?	?	?	?	158	158	130	130
RL093F	?	?	?	?	165	165	108	108	204	204	148	148	158	158	126	130
RL093F	?	?	182	182	?	?	108	108	?	?	?	?	?	?	126	126
RL093F	119	119	178	182	?	?	108	108	?	?	148	148	158	158	130	130
RL093F	119	119	?	?	169	169	108	108	?	?	?	?	?	?	126	126
RL093F	?	?	?	?	?	?	?	?	?	?	?	?	?	?	126	130
pop = L
SV216	119	119	174	186	169	169	104	112	196	204	152	156	156	160	142	142
SV216	119	119	174	186	169	169	104	112	196	204	152	156	156	160	142	142
SV216	119	119	174	186	169	169	104	112	196	204	152	156	156	160	142	142
SV216	119	119	174	186	169	169	104	112	196	204	152	156	156	160	142	142
SV216	119	119	174	186	169	169	104	112	196	204	152	156	156	160	142	142
